# Supplementary material for: Experimental determination and mathematical modeling of standard shapes of forming autophagosomes
Source: Nat Commun. 2024 Jan 2;15:91. doi: 10.1038/s41467-023-44442-1 (PMC10762205; doi:10.1038/s41467-023-44442-1)
Supplement: Supplementary file 10 — Source Data [file 41467_2023_44442_MOESM10_ESM.xlsx]

## Sheet: Fig. 2b
Fig. 2b
one segment of a point cloud
		x	y
		0.825688	0.90668
		0.845505	0.914926
		0.865321	0.931437
		0.880183	0.947952
		0.896697	0.966119
		0.913211	0.990897
		0.928073	1.01402
		0.951193	1.0388
		0.979266	1.06852
		1.00734	1.09329
		1.03706	1.11971
		1.07009	1.13786
		1.10312	1.15105
		1.14275	1.16259
		1.18899	1.1642
		1.23358	1.15424
		1.26495	1.12611
		1.29138	1.10129
		1.31119	1.06656
		1.31119	1.03185
		1.30954	0.990533
		1.30294	0.952523
		1.29303	0.914515
		1.27982	0.879817
		1.25835	0.848431
		1.23358	0.830272
		1.20716	0.81542
		1.17578	0.797267
		1.14606	0.78903
		1.11303	0.782449
		1.07835	0.780828
		1.04037	0.777557
		1.00239	0.772633
		0.966055	0.771014
		0.93633	0.766082
		0.908257	0.761149

## Sheet: Fig. 2c
Fig. 2c
3D reconstruction of a point cloud
		x	y	z
		1.08067	0.97	-0.1925
		1.09232	0.99	-0.1925
		1.1123	1.00667	-0.1925
		1.14894	1.01167	-0.1925
		1.18224	1.005	-0.1925
		1.20389	0.98	-0.1925
		1.20389	0.943333	-0.1925
		1.19556	0.906667	-0.1925
		1.16559	0.9	-0.1925
		1.13062	0.9	-0.1925
		1.09399	0.906667	-0.1925
		1.08067	0.933333	-0.1925
		1.08067	0.97	-0.1925
		0.937982	0.817431	-0.1575
		0.937982	0.847156	-0.1575
		0.946239	0.876881	-0.1575
		0.967706	0.914862	-0.1575
		0.990826	0.946239	-0.1575
		1.00899	0.975963	-0.1575
		1.02716	0.997431	-0.1575
		1.05853	1.02385	-0.1575
		1.08991	1.04037	-0.1575
		1.12954	1.05358	-0.1575
		1.17248	1.05853	-0.1575
		1.20716	1.05688	-0.1575
		1.23358	1.03376	-0.1575
		1.24679	1.00734	-0.1575
		1.24844	0.975963	-0.1575
		1.24514	0.937982	-0.1575
		1.23358	0.895046	-0.1575
		1.21706	0.860367	-0.1575
		1.19394	0.828991	-0.1575
		1.16752	0.812477	-0.1575
		1.13615	0.795963	-0.1575
		1.09321	0.787706	-0.1575
		1.05523	0.782752	-0.1575
		1.02385	0.782752	-0.1575
		0.987523	0.784404	-0.1575
		0.962752	0.791009	-0.1575
		0.842125	0.905882	-0.1225
		0.863933	0.905882	-0.1225
		0.885741	0.917647	-0.1225
		0.900839	0.937815	-0.1225
		0.917614	0.959664	-0.1225
		0.937745	0.981513	-0.1225
		0.952842	1.00672	-0.1225
		0.976328	1.03193	-0.1225
		0.999814	1.06387	-0.1225
		1.02498	1.08908	-0.1225
		1.05517	1.10756	-0.1225
		1.08201	1.12605	-0.1225
		1.11892	1.13782	-0.1225
		1.15247	1.15126	-0.1225
		1.2028	1.15294	-0.1225
		1.24138	1.1395	-0.1225
		1.27325	1.11261	-0.1225
		1.29171	1.07227	-0.1225
		1.29338	1.03866	-0.1225
		1.29171	0.998319	-0.1225
		1.27996	0.959664	-0.1225
		1.27158	0.910924	-0.1225
		1.25312	0.867227	-0.1225
		1.23131	0.852101	-0.1225
		1.20615	0.833613	-0.1225
		1.16589	0.818487	-0.1225
		1.12731	0.808403	-0.1225
		1.09376	0.803361	-0.1225
		1.06524	0.803361	-0.1225
		1.02665	0.8	-0.1225
		0.991426	0.8	-0.1225
		0.96123	0.8	-0.1225
		0.93439	0.793277	-0.1225
		0.912582	0.783193	-0.1225
		0.825688	0.90668	-0.0875
		0.845505	0.914926	-0.0875
		0.865321	0.931437	-0.0875
		0.880183	0.947952	-0.0875
		0.896697	0.966119	-0.0875
		0.913211	0.990897	-0.0875
		0.928073	1.01402	-0.0875
		0.951193	1.0388	-0.0875
		0.979266	1.06852	-0.0875
		1.00734	1.09329	-0.0875
		1.03706	1.11971	-0.0875
		1.07009	1.13786	-0.0875
		1.10312	1.15105	-0.0875
		1.14275	1.16259	-0.0875
		1.18899	1.1642	-0.0875
		1.23358	1.15424	-0.0875
		1.26495	1.12611	-0.0875
		1.29138	1.10129	-0.0875
		1.31119	1.06656	-0.0875
		1.31119	1.03185	-0.0875
		1.30954	0.990533	-0.0875
		1.30294	0.952523	-0.0875
		1.29303	0.914515	-0.0875
		1.27982	0.879817	-0.0875
		1.25835	0.848431	-0.0875
		1.23358	0.830272	-0.0875
		1.20716	0.81542	-0.0875
		1.17578	0.797267	-0.0875
		1.14606	0.78903	-0.0875
		1.11303	0.782449	-0.0875
		1.07835	0.780828	-0.0875
		1.04037	0.777557	-0.0875
		1.00239	0.772633	-0.0875
		0.966055	0.771014	-0.0875
		0.93633	0.766082	-0.0875
		0.908257	0.761149	-0.0875
		0.792937	0.906785	-0.0525
		0.814684	0.921806	-0.0525
		0.839777	0.940167	-0.0525
		0.861524	0.963545	-0.0525
		0.891636	0.99193	-0.0525
		0.91171	1.02032	-0.0525
		0.931784	1.04537	-0.0525
		0.950186	1.0721	-0.0525
		0.973606	1.09547	-0.0525
		1.00037	1.12219	-0.0525
		1.03216	1.14055	-0.0525
		1.05725	1.15222	-0.0525
		1.09238	1.16055	-0.0525
		1.12584	1.16887	-0.0525
		1.15595	1.16884	-0.0525
		1.1961	1.16546	-0.0525
		1.23457	1.14871	-0.0525
		1.26636	1.12529	-0.0525
		1.29145	1.09518	-0.0525
		1.30651	1.06508	-0.0525
		1.31152	1.03667	-0.0525
		1.3132	0.991538	-0.0525
		1.30985	0.953101	-0.0525
		1.29814	0.923029	-0.0525
		1.28309	0.892959	-0.0525
		1.26301	0.862894	-0.0525
		1.23959	0.834504	-0.0525
		1.22119	0.814465	-0.0525
		1.19108	0.791095	-0.0525
		1.15762	0.776084	-0.0525
		1.11413	0.772782	-0.0525
		1.079	0.771143	-0.0525
		1.02881	0.767847	-0.0525
		0.988662	0.766213	-0.0525
		0.94684	0.762909	-0.0525
		0.916729	0.759594	-0.0525
		0.874907	0.756291	-0.0525
		0.790732	0.926716	-0.0175
		0.822428	0.936735	-0.0175
		0.847451	0.951763	-0.0175
		0.865802	0.973469	-0.0175
		0.889157	0.996846	-0.0175
		0.910843	1.02189	-0.0175
		0.934198	1.05195	-0.0175
		0.95088	1.07699	-0.0175
		0.974235	1.09536	-0.0175
		0.994254	1.11206	-0.0175
		1.01761	1.12876	-0.0175
		1.04096	1.14212	-0.0175
		1.07266	1.15881	-0.0175
		1.10102	1.16883	-0.0175
		1.13605	1.1705	-0.0175
		1.17108	1.1705	-0.0175
		1.20445	1.15881	-0.0175
		1.23448	1.14045	-0.0175
		1.26117	1.12041	-0.0175
		1.27618	1.09536	-0.0175
		1.28786	1.06364	-0.0175
		1.2962	1.03525	-0.0175
		1.29787	0.996846	-0.0175
		1.29787	0.96846	-0.0175
		1.29286	0.941744	-0.0175
		1.28452	0.905009	-0.0175
		1.26784	0.873284	-0.0175
		1.25116	0.846568	-0.0175
		1.23114	0.824861	-0.0175
		1.21279	0.803154	-0.0175
		1.18777	0.788126	-0.0175
		1.16608	0.773098	-0.0175
		1.14106	0.768089	-0.0175
		1.11603	0.75974	-0.0175
		1.08767	0.758071	-0.0175
		1.05765	0.754731	-0.0175
		1.02595	0.754731	-0.0175
		0.99759	0.754731	-0.0175
		0.964226	0.754731	-0.0175
		0.934198	0.754731	-0.0175
		0.905839	0.751391	-0.0175
		0.880816	0.751391	-0.0175
		0.857461	0.749722	-0.0175
		0.785544	0.928022	0.0175
		0.805306	0.934615	0.0175
		0.826715	0.941209	0.0175
		0.848124	0.954396	0.0175
		0.869533	0.974176	0.0175
		0.892589	0.998901	0.0175
		0.909058	1.02527	0.0175
		0.930467	1.04505	0.0175
		0.950229	1.06484	0.0175
		0.974931	1.09121	0.0175
		0.999634	1.11429	0.0175
		1.03092	1.14396	0.0175
		1.06551	1.16374	0.0175
		1.10009	1.17692	0.0175
		1.13303	1.18187	0.0175
		1.16761	1.18187	0.0175
		1.20549	1.17527	0.0175
		1.24666	1.15549	0.0175
		1.2763	1.13077	0.0175
		1.29442	1.10934	0.0175
		1.31418	1.07637	0.0175
		1.32242	1.04011	0.0175
		1.32406	1.00385	0.0175
		1.32242	0.972527	0.0175
		1.31418	0.93956	0.0175
		1.29607	0.904945	0.0175
		1.27466	0.871978	0.0175
		1.24995	0.840659	0.0175
		1.22196	0.815934	0.0175
		1.19396	0.796154	0.0175
		1.16597	0.78956	0.0175
		1.13797	0.784615	0.0175
		1.10833	0.778022	0.0175
		1.07045	0.773077	0.0175
		1.03422	0.76978	0.0175
		0.999634	0.771429	0.0175
		0.968344	0.771429	0.0175
		0.93376	0.778022	0.0175
		0.907411	0.77967	0.0175
		0.87118	0.771429	0.0175
		0.829346	0.922732	0.0525
		0.854579	0.934518	0.0525
		0.873084	0.954724	0.0525
		0.893271	0.978297	0.0525
		0.913458	1.00187	0.0525
		0.931963	1.02713	0.0525
		0.95215	1.05239	0.0525
		0.972336	1.08101	0.0525
		0.99757	1.10964	0.0525
		1.02617	1.13321	0.0525
		1.05477	1.1551	0.0525
		1.08841	1.16688	0.0525
		1.12374	1.17194	0.0525
		1.17084	1.17194	0.0525
		1.22131	1.16688	0.0525
		1.25327	1.14836	0.0525
		1.28187	1.11974	0.0525
		1.30206	1.0928	0.0525
		1.32393	1.05575	0.0525
		1.33065	1.01871	0.0525
		1.33065	0.986717	0.0525
		1.31888	0.949673	0.0525
		1.30037	0.909261	0.0525
		1.28355	0.877268	0.0525
		1.26168	0.852011	0.0525
		1.2415	0.833489	0.0525
		1.20953	0.804864	0.0525
		1.17757	0.782975	0.0525
		1.14393	0.774556	0.0525
		1.11028	0.772872	0.0525
		1.07664	0.774556	0.0525
		1.04299	0.777923	0.0525
		1.00766	0.786342	0.0525
		0.970654	0.796445	0.0525
		0.935327	0.801497	0.0525
		0.908411	0.801497	0.0525
		0.876449	0.794761	0.0525
		0.862255	0.913385	0.0875
		0.872321	0.941913	0.0875
		0.887418	0.975478	0.0875
		0.907549	1.00401	0.0875
		0.927679	1.03423	0.0875
		0.951165	1.07451	0.0875
		0.979683	1.10977	0.0875
		1.00652	1.13328	0.0875
		1.0384	1.15847	0.0875
		1.07027	1.16857	0.0875
		1.11221	1.17867	0.0875
		1.14744	1.1787	0.0875
		1.18434	1.1737	0.0875
		1.21622	1.15864	0.0875
		1.24809	1.13686	0.0875
		1.27325	1.10501	0.0875
		1.29338	1.07315	0.0875
		1.31184	1.03962	0.0875
		1.31351	1.00439	0.0875
		1.31184	0.960775	0.0875
		1.30009	0.927214	0.0875
		1.29003	0.902041	0.0875
		1.27325	0.881895	0.0875
		1.24977	0.858387	0.0875
		1.21454	0.834869	0.0875
		1.18099	0.809675	0.0875
		1.14576	0.796222	0.0875
		1.10718	0.796186	0.0875
		1.07698	0.80119	0.0875
		1.04511	0.804515	0.0875
		1.01491	0.821263	0.0875
		0.978006	0.834649	0.0875
		0.946132	0.846362	0.0875
		0.922647	0.863115	0.0875
		0.894129	0.874831	0.0875
		0.875676	0.886557	0.0875
		0.862255	0.913385	0.0875
		0.825688	0.90668	-0.0875
		0.845505	0.914926	-0.0875
		0.865321	0.931437	-0.0875
		0.880183	0.947952	-0.0875
		0.896697	0.966119	-0.0875
		0.913211	0.990897	-0.0875
		0.928073	1.01402	-0.0875
		0.951193	1.0388	-0.0875
		0.979266	1.06852	-0.0875
		1.00734	1.09329	-0.0875
		1.03706	1.11971	-0.0875
		1.07009	1.13786	-0.0875
		1.10312	1.15105	-0.0875
		1.14275	1.16259	-0.0875
		1.18899	1.1642	-0.0875
		1.23358	1.15424	-0.0875
		1.26495	1.12611	-0.0875
		1.29138	1.10129	-0.0875
		1.31119	1.06656	-0.0875
		1.31119	1.03185	-0.0875
		1.30954	0.990533	-0.0875
		1.30294	0.952523	-0.0875
		1.29303	0.914515	-0.0875
		1.27982	0.879817	-0.0875
		1.25835	0.848431	-0.0875
		1.23358	0.830272	-0.0875
		1.20716	0.81542	-0.0875
		1.17578	0.797267	-0.0875
		1.14606	0.78903	-0.0875
		1.11303	0.782449	-0.0875
		1.07835	0.780828	-0.0875
		1.04037	0.777557	-0.0875
		1.00239	0.772633	-0.0875
		0.966055	0.771014	-0.0875
		0.93633	0.766082	-0.0875
		0.908257	0.761149	-0.0875
		0.792937	0.906785	-0.0525
		0.814684	0.921806	-0.0525
		0.839777	0.940167	-0.0525
		0.861524	0.963545	-0.0525
		0.891636	0.99193	-0.0525
		0.91171	1.02032	-0.0525
		0.931784	1.04537	-0.0525
		0.950186	1.0721	-0.0525
		0.973606	1.09547	-0.0525
		1.00037	1.12219	-0.0525
		1.03216	1.14055	-0.0525
		1.05725	1.15222	-0.0525
		1.09238	1.16055	-0.0525
		1.12584	1.16887	-0.0525
		1.15595	1.16884	-0.0525
		1.1961	1.16546	-0.0525
		1.23457	1.14871	-0.0525
		1.26636	1.12529	-0.0525
		1.29145	1.09518	-0.0525
		1.30651	1.06508	-0.0525
		1.31152	1.03667	-0.0525
		1.3132	0.991538	-0.0525
		1.30985	0.953101	-0.0525
		1.29814	0.923029	-0.0525
		1.28309	0.892959	-0.0525
		1.26301	0.862894	-0.0525
		1.23959	0.834504	-0.0525
		1.22119	0.814465	-0.0525
		1.19108	0.791095	-0.0525
		1.15762	0.776084	-0.0525
		1.11413	0.772782	-0.0525
		1.079	0.771143	-0.0525
		1.02881	0.767847	-0.0525
		0.988662	0.766213	-0.0525
		0.94684	0.762909	-0.0525
		0.916729	0.759594	-0.0525
		0.874907	0.756291	-0.0525
		0.790732	0.926716	-0.0175
		0.822428	0.936735	-0.0175
		0.847451	0.951763	-0.0175
		0.865802	0.973469	-0.0175
		0.889157	0.996846	-0.0175
		0.910843	1.02189	-0.0175
		0.934198	1.05195	-0.0175
		0.95088	1.07699	-0.0175
		0.974235	1.09536	-0.0175
		0.994254	1.11206	-0.0175
		1.01761	1.12876	-0.0175
		1.04096	1.14212	-0.0175
		1.07266	1.15881	-0.0175
		1.10102	1.16883	-0.0175
		1.13605	1.1705	-0.0175
		1.17108	1.1705	-0.0175
		1.20445	1.15881	-0.0175
		1.23448	1.14045	-0.0175
		1.26117	1.12041	-0.0175
		1.27618	1.09536	-0.0175
		1.28786	1.06364	-0.0175
		1.2962	1.03525	-0.0175
		1.29787	0.996846	-0.0175
		1.29787	0.96846	-0.0175
		1.29286	0.941744	-0.0175
		1.28452	0.905009	-0.0175
		1.26784	0.873284	-0.0175
		1.25116	0.846568	-0.0175
		1.23114	0.824861	-0.0175
		1.21279	0.803154	-0.0175
		1.18777	0.788126	-0.0175
		1.16608	0.773098	-0.0175
		1.14106	0.768089	-0.0175
		1.11603	0.75974	-0.0175
		1.08767	0.758071	-0.0175
		1.05765	0.754731	-0.0175
		1.02595	0.754731	-0.0175
		0.99759	0.754731	-0.0175
		0.964226	0.754731	-0.0175
		0.934198	0.754731	-0.0175
		0.905839	0.751391	-0.0175
		0.880816	0.751391	-0.0175
		0.857461	0.749722	-0.0175
		0.785544	0.928022	0.0175
		0.805306	0.934615	0.0175
		0.826715	0.941209	0.0175
		0.848124	0.954396	0.0175
		0.869533	0.974176	0.0175
		0.892589	0.998901	0.0175
		0.909058	1.02527	0.0175
		0.930467	1.04505	0.0175
		0.950229	1.06484	0.0175
		0.974931	1.09121	0.0175
		0.999634	1.11429	0.0175
		1.03092	1.14396	0.0175
		1.06551	1.16374	0.0175
		1.10009	1.17692	0.0175
		1.13303	1.18187	0.0175
		1.16761	1.18187	0.0175
		1.20549	1.17527	0.0175
		1.24666	1.15549	0.0175
		1.2763	1.13077	0.0175
		1.29442	1.10934	0.0175
		1.31418	1.07637	0.0175
		1.32242	1.04011	0.0175
		1.32406	1.00385	0.0175
		1.32242	0.972527	0.0175
		1.31418	0.93956	0.0175
		1.29607	0.904945	0.0175
		1.27466	0.871978	0.0175
		1.24995	0.840659	0.0175
		1.22196	0.815934	0.0175
		1.19396	0.796154	0.0175
		1.16597	0.78956	0.0175
		1.13797	0.784615	0.0175
		1.10833	0.778022	0.0175
		1.07045	0.773077	0.0175
		1.03422	0.76978	0.0175
		0.999634	0.771429	0.0175
		0.968344	0.771429	0.0175
		0.93376	0.778022	0.0175
		0.907411	0.77967	0.0175
		0.87118	0.771429	0.0175
		0.829346	0.922732	0.0525
		0.854579	0.934518	0.0525
		0.873084	0.954724	0.0525
		0.893271	0.978297	0.0525
		0.913458	1.00187	0.0525
		0.931963	1.02713	0.0525
		0.95215	1.05239	0.0525
		0.972336	1.08101	0.0525
		0.99757	1.10964	0.0525
		1.02617	1.13321	0.0525
		1.05477	1.1551	0.0525
		1.08841	1.16688	0.0525
		1.12374	1.17194	0.0525
		1.17084	1.17194	0.0525
		1.22131	1.16688	0.0525
		1.25327	1.14836	0.0525
		1.28187	1.11974	0.0525
		1.30206	1.0928	0.0525
		1.32393	1.05575	0.0525
		1.33065	1.01871	0.0525
		1.33065	0.986717	0.0525
		1.31888	0.949673	0.0525
		1.30037	0.909261	0.0525
		1.28355	0.877268	0.0525
		1.26168	0.852011	0.0525
		1.2415	0.833489	0.0525
		1.20953	0.804864	0.0525
		1.17757	0.782975	0.0525
		1.14393	0.774556	0.0525
		1.11028	0.772872	0.0525
		1.07664	0.774556	0.0525
		1.04299	0.777923	0.0525
		1.00766	0.786342	0.0525
		0.970654	0.796445	0.0525
		0.935327	0.801497	0.0525
		0.908411	0.801497	0.0525
		0.876449	0.794761	0.0525
		0.862255	0.913385	0.0875
		0.872321	0.941913	0.0875
		0.887418	0.975478	0.0875
		0.907549	1.00401	0.0875
		0.927679	1.03423	0.0875
		0.951165	1.07451	0.0875
		0.979683	1.10977	0.0875
		1.00652	1.13328	0.0875
		1.0384	1.15847	0.0875
		1.07027	1.16857	0.0875
		1.11221	1.17867	0.0875
		1.14744	1.1787	0.0875
		1.18434	1.1737	0.0875
		1.21622	1.15864	0.0875
		1.24809	1.13686	0.0875
		1.27325	1.10501	0.0875
		1.29338	1.07315	0.0875
		1.31184	1.03962	0.0875
		1.31351	1.00439	0.0875
		1.31184	0.960775	0.0875
		1.30009	0.927214	0.0875
		1.29003	0.902041	0.0875
		1.27325	0.881895	0.0875
		1.24977	0.858387	0.0875
		1.21454	0.834869	0.0875
		1.18099	0.809675	0.0875
		1.14576	0.796222	0.0875
		1.10718	0.796186	0.0875
		1.07698	0.80119	0.0875
		1.04511	0.804515	0.0875
		1.01491	0.821263	0.0875
		0.978006	0.834649	0.0875
		0.946132	0.846362	0.0875
		0.922647	0.863115	0.0875
		0.894129	0.874831	0.0875
		0.875676	0.886557	0.0875
		0.862255	0.913385	0.0875
		0.90339	0.926296	0.1225
		0.90339	0.95344	0.1225
		0.90339	0.982281	0.1225
		0.913559	1.01112	0.1225
		0.932203	1.03827	0.1225
		0.947458	1.06032	0.1225
		0.962712	1.07729	0.1225
		0.981356	1.10443	0.1225
		1.01017	1.12479	0.1225
		1.03559	1.13666	0.1225
		1.06949	1.14684	0.1225
		1.10508	1.14854	0.1225
		1.15085	1.14006	0.1225
		1.18305	1.12648	0.1225
		1.21356	1.10273	0.1225
		1.23051	1.0722	0.1225
		1.24068	1.03996	0.1225
		1.24407	1.00603	0.1225
		1.24407	0.977191	0.1225
		1.23051	0.946654	0.1225
		1.21695	0.921206	0.1225
		1.19153	0.895759	0.1225
		1.17458	0.878794	0.1225
		1.15763	0.866918	0.1225
		1.12712	0.853346	0.1225
		1.09322	0.84147	0.1225
		1.06102	0.838077	0.1225
		1.02712	0.84147	0.1225
		0.994915	0.844863	0.1225
		0.962712	0.860132	0.1225
		0.938983	0.868615	0.1225
		0.922034	0.882187	0.1225
		0.90678	0.902545	0.1225
		0.90339	0.926296	0.1225
		0.93321	0.932349	0.1575
		0.926568	0.960584	0.1575
		0.928229	0.993793	0.1575
		0.941513	1.02533	0.1575
		0.961439	1.05022	0.1575
		0.976384	1.07345	0.1575
		0.994649	1.09502	0.1575
		1.01624	1.11659	0.1575
		1.0428	1.12653	0.1575
		1.07601	1.1265	0.1575
		1.11255	1.11484	0.1575
		1.14244	1.09489	0.1575
		1.169	1.0766	0.1575
		1.17731	1.04504	0.1575
		1.18561	1.01182	0.1575
		1.18561	0.97529	0.1575
		1.17731	0.933785	0.1575
		1.15904	0.907233	0.1575
		1.12749	0.887336	0.1575
		1.09262	0.870763	0.1575
		1.05775	0.865814	0.1575
		1.02122	0.870829	0.1575
		0.989668	0.880821	0.1575
		0.96476	0.894128	0.1575
		0.946494	0.91075	0.1575
		0.93321	0.932349	0.1575
		0.990248	1.01289	0.1925
		1.01509	1.02287	0.1925
		1.04655	1.01792	0.1925
		1.07139	1.00136	0.1925
		1.0747	0.974815	0.1925
		1.05649	0.948255	0.1925
		1.02502	0.939931	0.1925
		0.998528	0.951519	0.1925
		0.988592	0.969759	0.1925
		0.985281	0.986346	0.1925
		0.990248	1.01289	0.1925

## Sheet: Fig. 2d
Fig. 2d
A normalized shape of a phagophore
		x	y	z
		-0.0195045	0.0430916	-0.865916
		0.0330691	0.133301	-0.865916
		0.123195	0.208476	-0.865916
		0.288427	0.231028	-0.865916
		0.438637	0.200959	-0.865916
		0.536274	0.0881964	-0.865916
		0.536274	-0.077188	-0.865916
		0.498721	-0.242572	-0.865916
		0.363532	-0.272642	-0.865916
		0.205811	-0.272642	-0.865916
		0.0405796	-0.242572	-0.865916
		-0.0195045	-0.122293	-0.865916
		-0.0195045	0.0430916	-0.865916
		-0.66308	-0.645068	-0.708049
		-0.66308	-0.510995	-0.708049
		-0.625838	-0.376921	-0.708049
		-0.529007	-0.205606	-0.708049
		-0.424728	-0.0640842	-0.708049
		-0.342795	0.069989	-0.708049
		-0.260861	0.16682	-0.708049
		-0.119339	0.285996	-0.708049
		0.0221823	0.360481	-0.708049
		0.200946	0.420069	-0.708049
		0.394608	0.442414	-0.708049
		0.551026	0.434966	-0.708049
		0.670202	0.330687	-0.708049
		0.729791	0.211511	-0.708049
		0.737239	0.069989	-0.708049
		0.722342	-0.101327	-0.708049
		0.670202	-0.294988	-0.708049
		0.595717	-0.451407	-0.708049
		0.491438	-0.592928	-0.708049
		0.372262	-0.667413	-0.708049
		0.230741	-0.741898	-0.708049
		0.0370793	-0.779141	-0.708049
		-0.134236	-0.801486	-0.708049
		-0.275758	-0.801486	-0.708049
		-0.439625	-0.794038	-0.708049
		-0.551353	-0.764244	-0.708049
		-1.09544	-0.24611	-0.550182
		-0.997076	-0.24611	-0.550182
		-0.898711	-0.193046	-0.550182
		-0.830613	-0.102078	-0.550182
		-0.754948	-0.00352939	-0.550182
		-0.664149	0.095019	-0.550182
		-0.596051	0.208729	-0.550182
		-0.49012	0.322438	-0.550182
		-0.384188	0.466471	-0.550182
		-0.270691	0.58018	-0.550182
		-0.134493	0.663568	-0.550182
		-0.0134289	0.746955	-0.550182
		0.153034	0.800019	-0.550182
		0.304365	0.860664	-0.550182
		0.53136	0.868245	-0.550182
		0.70539	0.8076	-0.550182
		0.849154	0.686309	-0.550182
		0.932386	0.504374	-0.550182
		0.939952	0.352761	-0.550182
		0.932386	0.170825	-0.550182
		0.87942	-0.00352939	-0.550182
		0.841588	-0.223368	-0.550182
		0.758356	-0.420465	-0.550182
		0.659991	-0.488691	-0.550182
		0.546493	-0.572078	-0.550182
		0.364897	-0.640304	-0.550182
		0.190867	-0.685788	-0.550182
		0.0395367	-0.70853	-0.550182
		-0.0890941	-0.70853	-0.550182
		-0.263124	-0.723691	-0.550182
		-0.422021	-0.723691	-0.550182
		-0.558218	-0.723691	-0.550182
		-0.679282	-0.754013	-0.550182
		-0.777647	-0.799497	-0.550182
		-1.16958	-0.242513	-0.392315
		-1.0802	-0.205319	-0.392315
		-0.990815	-0.130847	-0.392315
		-0.923778	-0.0563552	-0.392315
		-0.849293	0.0255852	-0.392315
		-0.774808	0.137347	-0.392315
		-0.707771	0.24166	-0.392315
		-0.603492	0.353395	-0.392315
		-0.476868	0.487475	-0.392315
		-0.350243	0.599189	-0.392315
		-0.21617	0.718351	-0.392315
		-0.0671998	0.800223	-0.392315
		0.0817704	0.859729	-0.392315
		0.260535	0.911752	-0.392315
		0.469093	0.919016	-0.392315
		0.670202	0.874099	-0.392315
		0.811724	0.747229	-0.392315
		0.9309	0.635289	-0.392315
		1.02028	0.478645	-0.392315
		1.02028	0.322082	-0.392315
		1.01283	0.135705	-0.392315
		0.98304	-0.0357402	-0.392315
		0.938349	-0.207172	-0.392315
		0.878761	-0.36368	-0.392315
		0.78193	-0.505242	-0.392315
		0.670202	-0.587149	-0.392315
		0.551026	-0.654137	-0.392315
		0.409505	-0.736016	-0.392315
		0.275432	-0.77317	-0.392315
		0.126461	-0.802854	-0.392315
		-0.0299572	-0.810166	-0.392315
		-0.201273	-0.824919	-0.392315
		-0.372589	-0.847128	-0.392315
		-0.536456	-0.854433	-0.392315
		-0.670529	-0.876676	-0.392315
		-0.797154	-0.898926	-0.392315
		-1.3173	-0.24204	-0.234448
		-1.21921	-0.174286	-0.234448
		-1.10603	-0.0914682	-0.234448
		-1.00794	0.0139786	-0.234448
		-0.872123	0.142006	-0.234448
		-0.781578	0.270074	-0.234448
		-0.691033	0.383067	-0.234448
		-0.608033	0.503604	-0.234448
		-0.502398	0.609044	-0.234448
		-0.381671	0.729546	-0.234448
		-0.238308	0.812336	-0.234448
		-0.125126	0.865	-0.234448
		0.0333274	0.902545	-0.234448
		0.184236	0.940097	-0.234448
		0.320053	0.939971	-0.234448
		0.501143	0.924726	-0.234448
		0.674688	0.84918	-0.234448
		0.818051	0.743509	-0.234448
		0.931232	0.607713	-0.234448
		0.999141	0.471958	-0.234448
		1.02178	0.343784	-0.234448
		1.02932	0.14024	-0.234448
		1.01423	-0.0331295	-0.234448
		0.961414	-0.168772	-0.234448
		0.893505	-0.3044	-0.234448
		0.80296	-0.440008	-0.234448
		0.697324	-0.568063	-0.234448
		0.614325	-0.658447	-0.234448
		0.478507	-0.763858	-0.234448
		0.327599	-0.831564	-0.234448
		0.131418	-0.846459	-0.234448
		-0.027036	-0.85385	-0.234448
		-0.253399	-0.868717	-0.234448
		-0.434489	-0.876087	-0.234448
		-0.623124	-0.890989	-0.234448
		-0.758942	-0.905939	-0.234448
		-0.947577	-0.920841	-0.234448
		-1.32725	-0.15214	-0.0765812
		-1.18428	-0.106951	-0.0765812
		-1.07142	-0.0391683	-0.0765812
		-0.988647	0.0587402	-0.0765812
		-0.883305	0.16418	-0.0765812
		-0.785487	0.277151	-0.0765812
		-0.680145	0.412717	-0.0765812
		-0.604901	0.525688	-0.0765812
		-0.499558	0.608534	-0.0765812
		-0.409265	0.683848	-0.0765812
		-0.303923	0.759162	-0.0765812
		-0.198581	0.819414	-0.0765812
		-0.0556163	0.894728	-0.0765812
		0.0722992	0.939917	-0.0765812
		0.230313	0.947448	-0.0765812
		0.388326	0.947448	-0.0765812
		0.538815	0.894728	-0.0765812
		0.674255	0.811882	-0.0765812
		0.794646	0.721505	-0.0765812
		0.862366	0.608534	-0.0765812
		0.915037	0.465437	-0.0765812
		0.952659	0.337403	-0.0765812
		0.960183	0.16418	-0.0765812
		0.960183	0.0361459	-0.0765812
		0.93761	-0.0843568	-0.0765812
		0.899988	-0.250048	-0.0765812
		0.824743	-0.393145	-0.0765812
		0.749499	-0.513648	-0.0765812
		0.659206	-0.611556	-0.0765812
		0.576437	-0.709465	-0.0765812
		0.46357	-0.777248	-0.0765812
		0.365752	-0.84503	-0.0765812
		0.252886	-0.867625	-0.0765812
		0.140019	-0.905282	-0.0765812
		0.0121037	-0.912813	-0.0765812
		-0.123336	-0.927876	-0.0765812
		-0.266301	-0.927876	-0.0765812
		-0.394216	-0.927876	-0.0765812
		-0.544705	-0.927876	-0.0765812
		-0.680145	-0.927876	-0.0765812
		-0.80806	-0.942939	-0.0765812
		-0.920927	-0.942939	-0.0765812
		-1.02627	-0.95047	-0.0765812
		-1.35065	-0.14625	0.0812858
		-1.26151	-0.11651	0.0812858
		-1.16494	-0.0867707	0.0812858
		-1.06838	-0.0272918	0.0812858
		-0.971815	0.0619266	0.0812858
		-0.867822	0.17345	0.0812858
		-0.793542	0.292407	0.0812858
		-0.696977	0.381626	0.0812858
		-0.60784	0.470844	0.0812858
		-0.496419	0.589802	0.0812858
		-0.384998	0.69389	0.0812858
		-0.243865	0.827718	0.0812858
		-0.0878757	0.916936	0.0812858
		0.0681136	0.976415	0.0812858
		0.216675	0.99872	0.0812858
		0.372664	0.99872	0.0812858
		0.54351	0.96898	0.0812858
		0.729211	0.879762	0.0812858
		0.862916	0.768239	0.0812858
		0.944625	0.671586	0.0812858
		1.03376	0.522888	0.0812858
		1.0709	0.359321	0.0812858
		1.07833	0.195754	0.0812858
		1.0709	0.0544917	0.0812858
		1.03376	-0.0942056	0.0812858
		0.952053	-0.250338	0.0812858
		0.855488	-0.399035	0.0812858
		0.744067	-0.540298	0.0812858
		0.61779	-0.65182	0.0812858
		0.491513	-0.741039	0.0812858
		0.365236	-0.770778	0.0812858
		0.238959	-0.793083	0.0812858
		0.105254	-0.822822	0.0812858
		-0.0655915	-0.845127	0.0812858
		-0.229009	-0.859997	0.0812858
		-0.384998	-0.852562	0.0812858
		-0.526131	-0.852562	0.0812858
		-0.682121	-0.822822	0.0812858
		-0.80097	-0.815388	0.0812858
		-0.964387	-0.852562	0.0812858
		-1.15308	-0.170112	0.239153
		-1.03926	-0.116948	0.239153
		-0.9558	-0.0258104	0.239153
		-0.864747	0.0805172	0.239153
		-0.773694	0.186845	0.239153
		-0.690229	0.300767	0.239153
		-0.599176	0.41469	0.239153
		-0.508124	0.543802	0.239153
		-0.394308	0.672914	0.239153
		-0.265316	0.779242	0.239153
		-0.136325	0.877974	0.239153
		0.0154299	0.931138	0.239153
		0.174772	0.953923	0.239153
		0.387229	0.953923	0.239153
		0.614861	0.931138	0.239153
		0.759028	0.847595	0.239153
		0.888019	0.718483	0.239153
		0.979072	0.596966	0.239153
		1.07771	0.429879	0.239153
		1.10806	0.262793	0.239153
		1.10806	0.118491	0.239153
		1.05495	-0.0485949	0.239153
		0.971484	-0.230871	0.239153
		0.895607	-0.375173	0.239153
		0.796966	-0.489095	0.239153
		0.705914	-0.572638	0.239153
		0.561747	-0.70175	0.239153
		0.41758	-0.800483	0.239153
		0.265825	-0.838457	0.239153
		0.11407	-0.846052	0.239153
		-0.0376842	-0.838457	0.239153
		-0.189439	-0.823268	0.239153
		-0.348781	-0.785293	0.239153
		-0.515711	-0.739724	0.239153
		-0.675054	-0.71694	0.239153
		-0.796457	-0.71694	0.239153
		-0.940624	-0.747319	0.239153
		-1.00464	-0.212269	0.39702
		-0.959244	-0.0835958	0.39702
		-0.891145	0.067798	0.39702
		-0.800347	0.196513	0.39702
		-0.709549	0.332795	0.39702
		-0.603617	0.514491	0.39702
		-0.474986	0.673507	0.39702
		-0.353922	0.779551	0.39702
		-0.210158	0.893183	0.39702
		-0.0663945	0.938716	0.39702
		0.122768	0.984292	0.39702
		0.281665	0.98444	0.39702
		0.448129	0.961895	0.39702
		0.591892	0.893931	0.39702
		0.735656	0.7957	0.39702
		0.849154	0.652042	0.39702
		0.939952	0.508363	0.39702
		1.02318	0.35711	0.39702
		1.03075	0.19822	0.39702
		1.02318	0.00148347	0.39702
		0.970218	-0.149896	0.39702
		0.924819	-0.263436	0.39702
		0.849154	-0.354305	0.39702
		0.743223	-0.460335	0.39702
		0.584326	-0.566414	0.39702
		0.432996	-0.680053	0.39702
		0.274099	-0.740733	0.39702
		0.100069	-0.740896	0.39702
		-0.0361285	-0.718323	0.39702
		-0.179892	-0.703324	0.39702
		-0.31609	-0.627786	0.39702
		-0.482553	-0.567409	0.39702
		-0.626317	-0.514577	0.39702
		-0.732248	-0.439011	0.39702
		-0.860879	-0.386165	0.39702
		-0.944111	-0.333277	0.39702
		-1.00464	-0.212269	0.39702
		-1.16958	-0.242513	-0.392315
		-1.0802	-0.205319	-0.392315
		-0.990815	-0.130847	-0.392315
		-0.923778	-0.0563552	-0.392315
		-0.849293	0.0255852	-0.392315
		-0.774808	0.137347	-0.392315
		-0.707771	0.24166	-0.392315
		-0.603492	0.353395	-0.392315
		-0.476868	0.487475	-0.392315
		-0.350243	0.599189	-0.392315
		-0.21617	0.718351	-0.392315
		-0.0671998	0.800223	-0.392315
		0.0817704	0.859729	-0.392315
		0.260535	0.911752	-0.392315
		0.469093	0.919016	-0.392315
		0.670202	0.874099	-0.392315
		0.811724	0.747229	-0.392315
		0.9309	0.635289	-0.392315
		1.02028	0.478645	-0.392315
		1.02028	0.322082	-0.392315
		1.01283	0.135705	-0.392315
		0.98304	-0.0357402	-0.392315
		0.938349	-0.207172	-0.392315
		0.878761	-0.36368	-0.392315
		0.78193	-0.505242	-0.392315
		0.670202	-0.587149	-0.392315
		0.551026	-0.654137	-0.392315
		0.409505	-0.736016	-0.392315
		0.275432	-0.77317	-0.392315
		0.126461	-0.802854	-0.392315
		-0.0299572	-0.810166	-0.392315
		-0.201273	-0.824919	-0.392315
		-0.372589	-0.847128	-0.392315
		-0.536456	-0.854433	-0.392315
		-0.670529	-0.876676	-0.392315
		-0.797154	-0.898926	-0.392315
		-1.3173	-0.24204	-0.234448
		-1.21921	-0.174286	-0.234448
		-1.10603	-0.0914682	-0.234448
		-1.00794	0.0139786	-0.234448
		-0.872123	0.142006	-0.234448
		-0.781578	0.270074	-0.234448
		-0.691033	0.383067	-0.234448
		-0.608033	0.503604	-0.234448
		-0.502398	0.609044	-0.234448
		-0.381671	0.729546	-0.234448
		-0.238308	0.812336	-0.234448
		-0.125126	0.865	-0.234448
		0.0333274	0.902545	-0.234448
		0.184236	0.940097	-0.234448
		0.320053	0.939971	-0.234448
		0.501143	0.924726	-0.234448
		0.674688	0.84918	-0.234448
		0.818051	0.743509	-0.234448
		0.931232	0.607713	-0.234448
		0.999141	0.471958	-0.234448
		1.02178	0.343784	-0.234448
		1.02932	0.14024	-0.234448
		1.01423	-0.0331295	-0.234448
		0.961414	-0.168772	-0.234448
		0.893505	-0.3044	-0.234448
		0.80296	-0.440008	-0.234448
		0.697324	-0.568063	-0.234448
		0.614325	-0.658447	-0.234448
		0.478507	-0.763858	-0.234448
		0.327599	-0.831564	-0.234448
		0.131418	-0.846459	-0.234448
		-0.027036	-0.85385	-0.234448
		-0.253399	-0.868717	-0.234448
		-0.434489	-0.876087	-0.234448
		-0.623124	-0.890989	-0.234448
		-0.758942	-0.905939	-0.234448
		-0.947577	-0.920841	-0.234448
		-1.32725	-0.15214	-0.0765812
		-1.18428	-0.106951	-0.0765812
		-1.07142	-0.0391683	-0.0765812
		-0.988647	0.0587402	-0.0765812
		-0.883305	0.16418	-0.0765812
		-0.785487	0.277151	-0.0765812
		-0.680145	0.412717	-0.0765812
		-0.604901	0.525688	-0.0765812
		-0.499558	0.608534	-0.0765812
		-0.409265	0.683848	-0.0765812
		-0.303923	0.759162	-0.0765812
		-0.198581	0.819414	-0.0765812
		-0.0556163	0.894728	-0.0765812
		0.0722992	0.939917	-0.0765812
		0.230313	0.947448	-0.0765812
		0.388326	0.947448	-0.0765812
		0.538815	0.894728	-0.0765812
		0.674255	0.811882	-0.0765812
		0.794646	0.721505	-0.0765812
		0.862366	0.608534	-0.0765812
		0.915037	0.465437	-0.0765812
		0.952659	0.337403	-0.0765812
		0.960183	0.16418	-0.0765812
		0.960183	0.0361459	-0.0765812
		0.93761	-0.0843568	-0.0765812
		0.899988	-0.250048	-0.0765812
		0.824743	-0.393145	-0.0765812
		0.749499	-0.513648	-0.0765812
		0.659206	-0.611556	-0.0765812
		0.576437	-0.709465	-0.0765812
		0.46357	-0.777248	-0.0765812
		0.365752	-0.84503	-0.0765812
		0.252886	-0.867625	-0.0765812
		0.140019	-0.905282	-0.0765812
		0.0121037	-0.912813	-0.0765812
		-0.123336	-0.927876	-0.0765812
		-0.266301	-0.927876	-0.0765812
		-0.394216	-0.927876	-0.0765812
		-0.544705	-0.927876	-0.0765812
		-0.680145	-0.927876	-0.0765812
		-0.80806	-0.942939	-0.0765812
		-0.920927	-0.942939	-0.0765812
		-1.02627	-0.95047	-0.0765812
		-1.35065	-0.14625	0.0812858
		-1.26151	-0.11651	0.0812858
		-1.16494	-0.0867707	0.0812858
		-1.06838	-0.0272918	0.0812858
		-0.971815	0.0619266	0.0812858
		-0.867822	0.17345	0.0812858
		-0.793542	0.292407	0.0812858
		-0.696977	0.381626	0.0812858
		-0.60784	0.470844	0.0812858
		-0.496419	0.589802	0.0812858
		-0.384998	0.69389	0.0812858
		-0.243865	0.827718	0.0812858
		-0.0878757	0.916936	0.0812858
		0.0681136	0.976415	0.0812858
		0.216675	0.99872	0.0812858
		0.372664	0.99872	0.0812858
		0.54351	0.96898	0.0812858
		0.729211	0.879762	0.0812858
		0.862916	0.768239	0.0812858
		0.944625	0.671586	0.0812858
		1.03376	0.522888	0.0812858
		1.0709	0.359321	0.0812858
		1.07833	0.195754	0.0812858
		1.0709	0.0544917	0.0812858
		1.03376	-0.0942056	0.0812858
		0.952053	-0.250338	0.0812858
		0.855488	-0.399035	0.0812858
		0.744067	-0.540298	0.0812858
		0.61779	-0.65182	0.0812858
		0.491513	-0.741039	0.0812858
		0.365236	-0.770778	0.0812858
		0.238959	-0.793083	0.0812858
		0.105254	-0.822822	0.0812858
		-0.0655915	-0.845127	0.0812858
		-0.229009	-0.859997	0.0812858
		-0.384998	-0.852562	0.0812858
		-0.526131	-0.852562	0.0812858
		-0.682121	-0.822822	0.0812858
		-0.80097	-0.815388	0.0812858
		-0.964387	-0.852562	0.0812858
		-1.15308	-0.170112	0.239153
		-1.03926	-0.116948	0.239153
		-0.9558	-0.0258104	0.239153
		-0.864747	0.0805172	0.239153
		-0.773694	0.186845	0.239153
		-0.690229	0.300767	0.239153
		-0.599176	0.41469	0.239153
		-0.508124	0.543802	0.239153
		-0.394308	0.672914	0.239153
		-0.265316	0.779242	0.239153
		-0.136325	0.877974	0.239153
		0.0154299	0.931138	0.239153
		0.174772	0.953923	0.239153
		0.387229	0.953923	0.239153
		0.614861	0.931138	0.239153
		0.759028	0.847595	0.239153
		0.888019	0.718483	0.239153
		0.979072	0.596966	0.239153
		1.07771	0.429879	0.239153
		1.10806	0.262793	0.239153
		1.10806	0.118491	0.239153
		1.05495	-0.0485949	0.239153
		0.971484	-0.230871	0.239153
		0.895607	-0.375173	0.239153
		0.796966	-0.489095	0.239153
		0.705914	-0.572638	0.239153
		0.561747	-0.70175	0.239153
		0.41758	-0.800483	0.239153
		0.265825	-0.838457	0.239153
		0.11407	-0.846052	0.239153
		-0.0376842	-0.838457	0.239153
		-0.189439	-0.823268	0.239153
		-0.348781	-0.785293	0.239153
		-0.515711	-0.739724	0.239153
		-0.675054	-0.71694	0.239153
		-0.796457	-0.71694	0.239153
		-0.940624	-0.747319	0.239153
		-1.00464	-0.212269	0.39702
		-0.959244	-0.0835958	0.39702
		-0.891145	0.067798	0.39702
		-0.800347	0.196513	0.39702
		-0.709549	0.332795	0.39702
		-0.603617	0.514491	0.39702
		-0.474986	0.673507	0.39702
		-0.353922	0.779551	0.39702
		-0.210158	0.893183	0.39702
		-0.0663945	0.938716	0.39702
		0.122768	0.984292	0.39702
		0.281665	0.98444	0.39702
		0.448129	0.961895	0.39702
		0.591892	0.893931	0.39702
		0.735656	0.7957	0.39702
		0.849154	0.652042	0.39702
		0.939952	0.508363	0.39702
		1.02318	0.35711	0.39702
		1.03075	0.19822	0.39702
		1.02318	0.00148347	0.39702
		0.970218	-0.149896	0.39702
		0.924819	-0.263436	0.39702
		0.849154	-0.354305	0.39702
		0.743223	-0.460335	0.39702
		0.584326	-0.566414	0.39702
		0.432996	-0.680053	0.39702
		0.274099	-0.740733	0.39702
		0.100069	-0.740896	0.39702
		-0.0361285	-0.718323	0.39702
		-0.179892	-0.703324	0.39702
		-0.31609	-0.627786	0.39702
		-0.482553	-0.567409	0.39702
		-0.626317	-0.514577	0.39702
		-0.732248	-0.439011	0.39702
		-0.860879	-0.386165	0.39702
		-0.944111	-0.333277	0.39702
		-1.00464	-0.212269	0.39702
		-0.819106	-0.154035	0.554887
		-0.819106	-0.0316014	0.554887
		-0.819106	0.0984843	0.554887
		-0.773237	0.22857	0.554887
		-0.689143	0.351003	0.554887
		-0.620339	0.450481	0.554887
		-0.551535	0.527002	0.554887
		-0.467441	0.649435	0.554887
		-0.337478	0.74126	0.554887
		-0.222805	0.794825	0.554887
		-0.0699071	0.840737	0.554887
		0.0906356	0.84839	0.554887
		0.297048	0.810129	0.554887
		0.442301	0.748912	0.554887
		0.579909	0.641783	0.554887
		0.656357	0.504045	0.554887
		0.702227	0.358655	0.554887
		0.717517	0.205614	0.554887
		0.717517	0.075528	0.554887
		0.656357	-0.0622097	0.554887
		0.595198	-0.176991	0.554887
		0.480525	-0.291773	0.554887
		0.404076	-0.368294	0.554887
		0.327627	-0.421858	0.554887
		0.190019	-0.483075	0.554887
		0.0371214	-0.53664	0.554887
		-0.108132	-0.551944	0.554887
		-0.261029	-0.53664	0.554887
		-0.406282	-0.521335	0.554887
		-0.551535	-0.452467	0.554887
		-0.658564	-0.414206	0.554887
		-0.735012	-0.352989	0.554887
		-0.803816	-0.261164	0.554887
		-0.819106	-0.154035	0.554887
		-0.684601	-0.126731	0.712754
		-0.71456	0.00062243	0.712754
		-0.707071	0.15041	0.712754
		-0.647153	0.29266	0.712754
		-0.557276	0.404923	0.712754
		-0.489868	0.509717	0.712754
		-0.407481	0.607008	0.712754
		-0.310115	0.704284	0.712754
		-0.190279	0.749112	0.712754
		-0.0404841	0.748974	0.712754
		0.12429	0.696394	0.712754
		0.259105	0.606393	0.712754
		0.378941	0.523895	0.712754
		0.41639	0.381556	0.712754
		0.453838	0.231726	0.712754
		0.453838	0.0669522	0.712754
		0.41639	-0.120257	0.712754
		0.334003	-0.240016	0.712754
		0.191698	-0.329762	0.712754
		0.0344133	-0.404514	0.712754
		-0.122871	-0.426838	0.712754
		-0.287645	-0.404217	0.712754
		-0.42995	-0.359147	0.712754
		-0.542296	-0.299126	0.712754
		-0.624683	-0.224153	0.712754
		-0.684601	-0.126731	0.712754
		-0.427332	0.236565	0.870621
		-0.315296	0.281566	0.870621
		-0.173384	0.259248	0.870621
		-0.0613479	0.184523	0.870621
		-0.0464097	0.0648113	0.870621
		-0.128569	-0.0549897	0.870621
		-0.270482	-0.0925346	0.870621
		-0.389987	-0.040265	0.870621
		-0.434801	0.0420049	0.870621
		-0.449739	0.116819	0.870621
		-0.427332	0.236565	0.870621

## Sheet: Fig. 3a
Fig. 3a
3D point clouds of very early-cups
		x	y	z
		0.454876	0.994578	0.48048
		0.368247	1.01101	0.492287
		0.298485	1.02033	0.504982
		0.217322	1.02691	0.523213
		0.149225	1.02547	0.544177
		0.0565035	1.02184	0.574074
		-0.0324176	1.01913	0.602125
		-0.112072	1.00748	0.634754
		-0.182304	0.994368	0.665834
		0.77207	0.898968	0.31199
		0.677548	0.936269	0.309109
		0.5697	0.974124	0.309652
		0.452354	1.01345	0.311757
		0.353702	1.03477	0.323078
		0.273894	1.04562	0.337444
		0.171262	1.0585	0.356795
		0.0837955	1.06751	0.37488
		0.00184691	1.06661	0.399432
		-0.0879104	1.05634	0.433873
		-0.181648	1.03763	0.476345
		-0.267726	1.02074	0.515098
		-0.350278	0.989719	0.564334
		-0.430688	0.970449	0.603383
		-0.512938	0.954485	0.640277
		-0.58768	0.932827	0.679622
		-0.656754	0.908779	0.719264
		0.917356	0.712616	0.267294
		0.846351	0.755089	0.253371
		0.767587	0.788282	0.249254
		0.685175	0.828032	0.240862
		0.604587	0.864503	0.234607
		0.523844	0.893509	0.234472
		0.427892	0.918885	0.241711
		0.329962	0.940074	0.252931
		0.24891	0.954151	0.265033
		0.169681	0.964949	0.279273
		0.0755532	0.987046	0.28865
		-0.00382988	0.990379	0.309009
		-0.0853461	0.98206	0.339468
		-0.161391	0.963906	0.376341
		-0.231655	0.950846	0.407388
		-0.320776	0.940712	0.441535
		-0.385569	0.917817	0.478995
		-0.461768	0.892198	0.521986
		-0.530672	0.853464	0.573528
		-0.607027	0.82038	0.622639
		-0.652963	0.794558	0.657
		-0.70468	0.763642	0.697186
		0.878123	0.589207	0.22501
		0.792494	0.642907	0.206202
		0.710657	0.697512	0.185555
		0.62882	0.752117	0.164909
		0.533634	0.799828	0.153751
		0.438131	0.832636	0.154813
		0.338837	0.864538	0.157712
		0.241202	0.885715	0.168857
		0.141592	0.902713	0.183975
		0.0381906	0.918806	0.200932
		-0.0690026	0.933994	0.219728
		-0.17667	0.926826	0.256851
		-0.284337	0.919659	0.293974
		-0.375178	0.905386	0.331988
		-0.475578	0.885125	0.377653
		-0.557335	0.854486	0.426345
		-0.635458	0.817301	0.479307
		-0.71374	0.772663	0.538378
		-0.780488	0.738193	0.585825
		-0.85482	0.701912	0.636949
		-0.94187	0.688545	0.673124
		1.06002	0.328773	0.229955
		1.01622	0.399801	0.18489
		0.959392	0.478837	0.137096
		0.883783	0.560809	0.0923709
		0.804091	0.627003	0.0616719
		0.697894	0.686893	0.0438045
		0.613968	0.729868	0.0332282
		0.53201	0.777013	0.0186871
		0.436576	0.809847	0.0197067
		0.320392	0.841448	0.02776
		0.219056	0.861772	0.040674
		0.100905	0.889203	0.0526921
		0.00320557	0.902988	0.0698696
		-0.0890374	0.906965	0.0934424
		-0.194309	0.918949	0.114286
		-0.27731	0.914018	0.142421
		-0.360608	0.894208	0.182749
		-0.440418	0.860419	0.233437
		-0.514623	0.824262	0.284424
		-0.590796	0.783934	0.339375
		-0.650005	0.743939	0.389126
		-0.718754	0.697973	0.446508
		-0.791289	0.651107	0.505723
		-0.859442	0.634898	0.538718
		-0.936838	0.627598	0.567152
		0.981465	-0.0219433	0.384053
		0.971673	0.0493136	0.328919
		0.969557	0.129763	0.264074
		0.952386	0.206618	0.206529
		0.924075	0.288173	0.148398
		0.871674	0.382376	0.0869766
		0.809939	0.47803	0.027087
		0.73842	0.55295	-0.013088
		0.655161	0.602988	-0.0296058
		0.569945	0.64888	-0.0421807
		0.475395	0.696223	-0.0532237
		0.386416	0.741217	-0.0639736
		0.30105	0.779713	-0.0704876
		0.213728	0.814063	-0.0730587
		0.126106	0.833622	-0.0635081
		0.0535385	0.856775	-0.0612571
		-0.0470316	0.884283	-0.0544106
		-0.149858	0.892853	-0.0314995
		-0.252984	0.886632	0.00353336
		-0.339399	0.873362	0.0394454
		-0.420392	0.850347	0.0817114
		-0.508913	0.825535	0.127627
		-0.610532	0.801276	0.1769
		-0.693632	0.766718	0.22917
		-0.769354	0.726563	0.28385
		-0.834086	0.674312	0.345178
		-0.904088	0.639202	0.394091
		-0.964606	0.610036	0.435411
		-1.02889	0.579971	0.478557
		-1.10055	0.555504	0.519291
		0.880983	-0.352071	0.527771
		0.893865	-0.275264	0.461532
		0.912168	-0.208224	0.401663
		0.923401	-0.120752	0.327225
		0.918058	-0.0188044	0.245826
		0.899754	0.0911086	0.161712
		0.869981	0.190911	0.0891582
		0.825282	0.294522	0.0178424
		0.772572	0.374102	-0.0315905
		0.723631	0.454582	-0.0828517
		0.655838	0.530562	-0.124971
		0.556073	0.602595	-0.154589
		0.470605	0.641176	-0.161142
		0.37791	0.692778	-0.176189
		0.296056	0.724848	-0.178495
		0.208624	0.759274	-0.181096
		0.124649	0.779779	-0.173375
		0.0295194	0.804993	-0.166244
		-0.0654534	0.837619	-0.165188
		-0.157441	0.834091	-0.135584
		-0.249428	0.830564	-0.10598
		-0.345343	0.818726	-0.0684716
		-0.446993	0.801832	-0.0251834
		-0.539138	0.790895	0.0104964
		-0.633403	0.768391	0.0562035
		-0.697503	0.753088	0.0872843
		-0.758304	0.716454	0.134763
		-0.811721	0.67421	0.184661
		-0.870715	0.63432	0.234263
		-0.918398	0.597131	0.278381
		-0.973778	0.550731	0.332231
		-1.04212	0.512297	0.383366
		-1.12751	0.466107	0.445766
		0.653515	-0.51295	0.570683
		0.713817	-0.469412	0.517732
		0.748491	-0.410136	0.459423
		0.78721	-0.335322	0.387296
		0.78717	-0.251548	0.319143
		0.792009	-0.199394	0.2753
		0.799268	-0.121163	0.209535
		0.797283	-0.041496	0.145289
		0.784428	0.0501471	0.0744573
		0.75487	0.141446	0.00876024
		0.719798	0.235071	-0.057227
		0.657152	0.340327	-0.124665
		0.571973	0.432918	-0.175248
		0.504805	0.500667	-0.210853
		0.400821	0.581483	-0.246391
		0.307549	0.643	-0.269338
		0.213801	0.682547	-0.27427
		0.133026	0.721548	-0.282529
		0.0337633	0.763421	-0.287752
		-0.0565727	0.789211	-0.282482
		-0.160199	0.800901	-0.261877
		-0.264301	0.79062	-0.223256
		-0.369871	0.798202	-0.198744
		-0.485002	0.792573	-0.160704
		-0.585534	0.775859	-0.117887
		-0.675353	0.739846	-0.0624792
		-0.759975	0.686859	0.00522828
		-0.852055	0.632092	0.0765522
		-0.925331	0.5891	0.13283
		-1.00055	0.542	0.193015
		-1.06474	0.490249	0.253779
		-1.11969	0.437061	0.313026
		-1.20058	0.384965	0.378925
		0.583676	-0.665474	0.560984
		0.61294	-0.624905	0.51947
		0.66523	-0.571377	0.460718
		0.702268	-0.52149	0.409362
		0.737622	-0.460811	0.349714
		0.763517	-0.398659	0.291616
		0.786045	-0.314922	0.216934
		0.802927	-0.228801	0.141953
		0.804855	-0.131326	0.0620797
		0.778556	-0.0219314	-0.0192886
		0.751961	0.0724666	-0.0883685
		0.708133	0.159019	-0.146057
		0.675151	0.21831	-0.184715
		0.625382	0.29225	-0.230414
		0.549219	0.374815	-0.27546
		0.459933	0.465441	-0.323251
		0.370203	0.533573	-0.35261
		0.261407	0.597153	-0.372724
		0.161922	0.651762	-0.388245
		0.064121	0.695579	-0.395474
		-0.0641834	0.732114	-0.387912
		-0.179662	0.745591	-0.365317
		-0.291623	0.744982	-0.332282
		-0.39992	0.737785	-0.294952
		-0.499056	0.714119	-0.246884
		-0.603837	0.692836	-0.199114
		-0.689701	0.668606	-0.154444
		-0.789281	0.622445	-0.0879433
		-0.865984	0.581746	-0.0325352
		-0.931841	0.513785	0.0419032
		-1.00686	0.462293	0.105603
		-1.08401	0.3991	0.179444
		-1.14392	0.343751	0.241893
		-1.22063	0.303052	0.297301
		0.509718	-0.774585	0.517159
		0.542433	-0.740897	0.48024
		0.586985	-0.682203	0.419534
		0.621837	-0.636915	0.372555
		0.651265	-0.581832	0.319182
		0.682829	-0.515148	0.25575
		0.713079	-0.4229	0.171899
		0.726232	-0.338431	0.0993454
		0.737412	-0.258129	0.0307568
		0.733467	-0.181438	-0.0304984
		0.728044	-0.0866168	-0.106076
		0.692864	0.0232822	-0.185274
		0.642396	0.122138	-0.251043
		0.582393	0.21502	-0.309181
		0.524199	0.304637	-0.365187
		0.448907	0.386476	-0.409895
		0.369505	0.452547	-0.440579
		0.280403	0.505212	-0.457535
		0.181931	0.559336	-0.472956
		0.0831304	0.598595	-0.476186
		-0.0138622	0.634589	-0.477284
		-0.107403	0.656619	-0.468025
		-0.204889	0.670315	-0.450836
		-0.306156	0.683107	-0.431813
		-0.408081	0.666168	-0.388408
		-0.511979	0.645062	-0.341039
		-0.620152	0.600754	-0.273548
		-0.705802	0.554429	-0.210962
		-0.777972	0.522413	-0.163937
		-0.84669	0.476434	-0.106554
		-0.913764	0.419757	-0.0409431
		-0.9884	0.361274	0.0283341
		-1.0346	0.313278	0.0808131
		-1.08868	0.248611	0.14915
		-1.15724	0.210065	0.200438
		-1.22908	0.192914	0.235272
		0.192333	-0.963909	0.609348
		0.259954	-0.947766	0.57656
		0.335238	-0.922448	0.534079
		0.421793	-0.894439	0.486134
		0.506543	-0.863188	0.436074
		0.57281	-0.821657	0.383023
		0.634114	-0.748255	0.305481
		0.678587	-0.675197	0.23311
		0.70067	-0.600139	0.16562
		0.723201	-0.502937	0.0799796
		0.743929	-0.402491	-0.00777437
		0.751134	-0.323639	-0.0740287
		0.756686	-0.234163	-0.148447
		0.75292	-0.143238	-0.221336
		0.711736	-0.0538994	-0.282059
		0.663189	0.0410268	-0.345189
		0.588644	0.144438	-0.407667
		0.51921	0.22336	-0.451704
		0.427236	0.2969	-0.484812
		0.352092	0.370785	-0.523091
		0.269136	0.428113	-0.545628
		0.184078	0.47392	-0.55818
		0.0745253	0.510207	-0.555867
		-0.0444936	0.540561	-0.545975
		-0.169372	0.558498	-0.524276
		-0.277719	0.562016	-0.49565
		-0.376898	0.556704	-0.462503
		-0.46706	0.53518	-0.418786
		-0.553763	0.499789	-0.364791
		-0.632954	0.466193	-0.314439
		-0.706883	0.415487	-0.251695
		-0.790279	0.358848	-0.181373
		-0.849331	0.304348	-0.119865
		-0.900869	0.251642	-0.062001
		-0.942941	0.204869	-0.0117154
		-1.00575	0.149472	0.0516135
		-1.04962	0.105941	0.099785
		-1.09921	0.0573742	0.153714
		0.0230634	-1.01745	0.548006
		0.0921794	-1.00847	0.520612
		0.170999	-0.993412	0.485453
		0.251826	-0.974117	0.446262
		0.346369	-0.940268	0.391243
		0.419989	-0.900136	0.337192
		0.482553	-0.840086	0.270148
		0.531565	-0.787031	0.212734
		0.563503	-0.726773	0.154422
		0.587742	-0.668353	0.0998426
		0.59892	-0.594254	0.0363013
		0.627009	-0.534916	-0.0201445
		0.653583	-0.457141	-0.0911507
		0.668937	-0.367007	-0.168953
		0.66689	-0.284787	-0.235259
		0.647932	-0.187806	-0.30866
		0.60019	-0.0939371	-0.371164
		0.541228	0.0122913	-0.440463
		0.47072	0.115763	-0.504164
		0.397878	0.19988	-0.551438
		0.319017	0.271282	-0.586617
		0.241835	0.331806	-0.613432
		0.149421	0.396213	-0.63898
		0.060201	0.431306	-0.641605
		-0.0484273	0.454247	-0.628701
		-0.149358	0.479026	-0.619529
		-0.254465	0.487769	-0.596096
		-0.360063	0.473838	-0.554071
		-0.454279	0.455106	-0.511447
		-0.564217	0.417582	-0.448964
		-0.647541	0.371373	-0.387149
		-0.729023	0.321845	-0.323168
		-0.8008	0.278394	-0.266952
		-0.861359	0.222582	-0.203939
		-0.910698	0.154411	-0.134131
		-0.950169	0.0998738	-0.0782835
		-0.982271	0.0320582	-0.0137741
		-0.221573	-1.11891	0.547558
		-0.13387	-1.12361	0.525898
		-0.0535235	-1.12273	0.501831
		0.0233781	-1.10798	0.467477
		0.124455	-1.09846	0.430352
		0.212622	-1.08101	0.390527
		0.306499	-1.05851	0.34494
		0.3744	-1.02754	0.300007
		0.4387	-0.990085	0.250843
		0.512621	-0.9393	0.188037
		0.568076	-0.878242	0.122238
		0.582534	-0.812309	0.0643886
		0.598948	-0.742233	0.00259949
		0.624672	-0.673601	-0.0607208
		0.63162	-0.609468	-0.114924
		0.640214	-0.555965	-0.160956
		0.649272	-0.480303	-0.225153
		0.639865	-0.394367	-0.292343
		0.625212	-0.291316	-0.371935
		0.580363	-0.202849	-0.430883
		0.52996	-0.112039	-0.490125
		0.457335	-0.011855	-0.550535
		0.371491	0.0814861	-0.601535
		0.305602	0.146538	-0.635318
		0.228449	0.208891	-0.663629
		0.143475	0.254671	-0.676184
		0.0603021	0.297208	-0.686623
		-0.032491	0.326416	-0.683421
		-0.155325	0.348426	-0.66563
		-0.267512	0.34359	-0.62909
		-0.359589	0.317851	-0.581387
		-0.434845	0.292469	-0.538862
		-0.516121	0.24727	-0.478465
		-0.595442	0.206215	-0.422006
		-0.667407	0.159574	-0.36314
		-0.718798	0.114188	-0.311275
		-0.777853	0.0596161	-0.249708
		-0.805067	0.00899978	-0.200613
		-0.845347	-0.0410728	-0.148164
		-0.883517	-0.0796161	-0.105709
		-0.91495	-0.153291	-0.036626
		-0.0719339	-1.33502	0.525811
		-0.00261659	-1.30346	0.479987
		0.0895581	-1.27395	0.429187
		0.185865	-1.22844	0.364171
		0.303187	-1.18167	0.292018
		0.380471	-1.1332	0.230118
		0.438733	-1.08177	0.171336
		0.497292	-1.01526	0.100196
		0.542654	-0.940638	0.0262957
		0.568994	-0.863053	-0.0444877
		0.595333	-0.785469	-0.115271
		0.591296	-0.700127	-0.183538
		0.561013	-0.591031	-0.263506
		0.512155	-0.45635	-0.358893
		0.428936	-0.322367	-0.443726
		0.316437	-0.221641	-0.492989
		0.177247	-0.119782	-0.535416
		0.0645992	-0.0265967	-0.5785
		-0.0314643	0.0367761	-0.602147
		-0.160791	0.0584362	-0.582185
		-0.312324	0.0185084	-0.505657
		-0.395137	-0.0200234	-0.450237
		-0.491593	-0.0730697	-0.379041
		-0.567481	-0.147473	-0.296446
		-0.631867	-0.21913	-0.219428
		-0.675536	-0.304604	-0.137188
		-0.707105	-0.357169	-0.085242
		-0.748782	-0.438415	-0.00702175
		-0.797532	-0.49133	0.0502017
		-0.415885	-1.23139	0.38735
		-0.328181	-1.24047	0.36925
		-0.234634	-1.2444	0.345264
		-0.127722	-1.2489	0.317851
		-0.0300058	-1.23683	0.279631
		0.0715521	-1.22384	0.239547
		0.182796	-1.20479	0.191715
		0.282678	-1.18095	0.143284
		0.359674	-1.15506	0.0998439
		0.435321	-1.10323	0.0356849
		0.486243	-1.04604	-0.0256451
		0.521962	-0.984981	-0.08571
		0.544971	-0.893183	-0.167091
		0.554452	-0.808366	-0.238861
		0.55625	-0.725383	-0.306904
		0.543009	-0.630981	-0.379869
		0.495356	-0.537289	-0.442254
		0.418646	-0.461791	-0.481391
		0.343776	-0.389606	-0.518366
		0.236169	-0.328989	-0.536415
		0.0999956	-0.263934	-0.549773
		-0.0408368	-0.237516	-0.530339
		-0.153756	-0.245711	-0.490853
		-0.263161	-0.268076	-0.440859
		-0.369051	-0.304613	-0.380355
		-0.450542	-0.361591	-0.310309
		-0.535875	-0.419487	-0.238401
		-0.604166	-0.484572	-0.165596
		-0.672784	-0.564744	-0.080419
		-0.716513	-0.642727	-0.00425706
		-0.741034	-0.716125	0.0625913
		-0.750188	-0.785854	0.121989
		-0.765187	-0.860731	0.187273
		-0.505061	-1.3207	0.331838
		-0.413688	-1.32885	0.311914
		-0.325986	-1.33039	0.287674
		-0.255131	-1.31722	0.256366
		-0.167429	-1.31875	0.232126
		-0.087233	-1.31459	0.205431
		-0.00120368	-1.30529	0.17286
		0.0946564	-1.2824	0.12638
		0.188681	-1.25621	0.0777421
		0.269856	-1.20687	0.014002
		0.32317	-1.12298	-0.069752
		0.353478	-1.04458	-0.142351
		0.379952	-0.967098	-0.21309
		0.374567	-0.863512	-0.29581
		0.363023	-0.780124	-0.360306
		0.325128	-0.680555	-0.430309
		0.258882	-0.569027	-0.501804
		0.171139	-0.481357	-0.547638
		0.0827438	-0.423807	-0.568776
		-0.0289843	-0.386808	-0.566409
		-0.147361	-0.392595	-0.527296
		-0.241223	-0.411257	-0.484833
		-0.329577	-0.439841	-0.435896
		-0.416585	-0.494321	-0.36628
		-0.488582	-0.560199	-0.291753
		-0.541407	-0.621499	-0.226521
		-0.573225	-0.68153	-0.168429
		-0.622378	-0.749446	-0.0988821
		-0.646853	-0.822705	-0.0321594
		-0.6905	-0.900542	0.0438595
		-0.699964	-0.9852	0.115494
		-0.694089	-1.0662	0.179691
		-0.703227	-1.13579	0.238977
		-0.689684	-1.21496	0.299456
		-0.641142	-1.2633	0.32468
		-0.578934	-1.29714	0.334135
		-0.505061	-1.3207	0.331838
		-0.467894	-1.25363	0.112361
		-0.371804	-1.29668	0.119465
		-0.299698	-1.32713	0.123283
		-0.234779	-1.34463	0.118653
		-0.150955	-1.35028	0.0988903
		-0.0669741	-1.34856	0.0730856
		0.00622554	-1.32742	0.0346097
		0.0740347	-1.29657	-0.0102018
		0.125204	-1.25869	-0.0558943
		0.16528	-1.21612	-0.102174
		0.196216	-1.16474	-0.152971
		0.208871	-1.09573	-0.212803
		0.221526	-1.02672	-0.272635
		0.208088	-0.956603	-0.325782
		0.170667	-0.873881	-0.382215
		0.121997	-0.793845	-0.433194
		0.0527807	-0.715047	-0.477193
		-0.0260444	-0.649542	-0.507584
		-0.118228	-0.598225	-0.522548
		-0.216896	-0.588784	-0.501555
		-0.301345	-0.61261	-0.457624
		-0.374857	-0.648491	-0.407065
		-0.421104	-0.718191	-0.336911
		-0.484147	-0.788234	-0.261596
		-0.526333	-0.842299	-0.205344
		-0.535082	-0.903047	-0.153372
		-0.542346	-0.981772	-0.0872044
		-0.549455	-1.05313	-0.0270786
		-0.545314	-1.1218	0.0275925
		-0.516877	-1.18833	0.0734662
		-0.467894	-1.25363	0.112361
		-0.19312	-1.24849	-0.125778
		-0.129313	-1.24802	-0.144707
		-0.0744191	-1.22384	-0.180331
		-0.0454793	-1.18372	-0.221385
		-0.0441587	-1.11699	-0.276069
		-0.0858334	-1.04207	-0.324918
		-0.148613	-0.990639	-0.348521
		-0.21815	-0.996169	-0.323811
		-0.286167	-1.01979	-0.284826
		-0.317506	-1.08631	-0.221592
		-0.313391	-1.16281	-0.160537
		-0.25634	-1.2193	-0.131153
		-0.19312	-1.24849	-0.125778
		1.14438	0.735528	0.733185
		1.13139	0.625352	0.688481
		1.12764	0.530421	0.619606
		1.1305	0.448672	0.535453
		1.14259	0.382169	0.427131
		1.15922	0.307225	0.292811
		1.16661	0.217038	0.182662
		1.14876	0.0510538	0.108308
		1.11937	-0.0679885	0.122664
		1.08146	-0.189714	0.169401
		1.04363	-0.295377	0.230049
		1.01114	-0.380857	0.286823
		0.981279	-0.464275	0.334703
		0.948625	-0.581878	0.363653
		0.92059	-0.691859	0.380518
		0.889845	-0.819963	0.392365
		0.986315	0.9686	0.68236
		0.979213	0.859196	0.614315
		0.973382	0.742803	0.534887
		0.97081	0.624979	0.440887
		0.982798	0.542555	0.318873
		1.00274	0.482356	0.184101
		1.0226	0.406119	0.0354457
		1.02321	0.270825	-0.087009
		1.00472	0.108551	-0.155495
		0.942176	-0.108315	-0.0925911
		0.898415	-0.230554	-0.022429
		0.828244	-0.405492	0.108768
		0.775256	-0.542968	0.203069
		0.72633	-0.653293	0.304876
		0.672707	-0.787275	0.404868
		0.628311	-0.90602	0.480721
		0.583197	-1.03731	0.548381
		0.737525	0.935149	0.765362
		0.731761	0.805356	0.673775
		0.737079	0.711685	0.569004
		0.74677	0.594058	0.425139
		0.759892	0.522187	0.307855
		0.777388	0.42636	0.151477
		0.79153	0.300493	-0.0178561
		0.800992	0.135714	-0.202601
		0.772287	-0.0943361	-0.289488
		0.733585	-0.269628	-0.287016
		0.679503	-0.441367	-0.218639
		0.628852	-0.56735	-0.123679
		0.558767	-0.732116	0.0161882
		0.492736	-0.854548	0.177053
		0.422103	-1.00017	0.336132
		0.379957	-1.09206	0.42662
		0.321731	-1.19269	0.574972
		0.564217	0.926263	0.562141
		0.558179	0.791502	0.467266
		0.567024	0.709031	0.358034
		0.582489	0.623616	0.219178
		0.611194	0.532316	0.0210733
		0.629148	0.416342	-0.155041
		0.637816	0.301224	-0.292505
		0.627648	0.138847	-0.395015
		0.603506	-0.0304077	-0.446606
		0.560616	-0.230598	-0.449128
		0.491712	-0.455222	-0.367169
		0.426472	-0.616025	-0.243559
		0.36674	-0.740007	-0.109769
		0.315738	-0.844961	0.00527154
		0.257383	-0.959738	0.141606
		0.203071	-1.06322	0.271459
		0.156199	-1.14056	0.394133
		0.100422	-1.26957	0.507325
		0.386628	1.19334	0.621123
		0.377609	1.06434	0.543521
		0.383547	0.966732	0.432733
		0.404826	0.849701	0.242109
		0.421886	0.788354	0.118092
		0.440903	0.732477	-0.00906367
		0.461171	0.669716	-0.147433
		0.468361	0.565229	-0.269434
		0.475631	0.476538	-0.377755
		0.46528	0.338625	-0.457825
		0.445925	0.201516	-0.500444
		0.414904	0.0473876	-0.510547
		0.370258	-0.129228	-0.484997
		0.30353	-0.346766	-0.405629
		0.234539	-0.503149	-0.262793
		0.180585	-0.612338	-0.139462
		0.104629	-0.746654	0.0513656
		0.043004	-0.846128	0.214613
		-0.00624782	-0.91623	0.35342
		-0.0547935	-0.973979	0.500301
		-0.108507	-1.03578	0.664673
		0.126356	0.939687	0.555698
		0.127831	0.849889	0.47004
		0.137816	0.778642	0.366112
		0.162136	0.72657	0.220689
		0.18063	0.673873	0.0984912
		0.20692	0.627303	-0.05009
		0.222649	0.540797	-0.190993
		0.229705	0.403974	-0.341126
		0.225024	0.250018	-0.45856
		0.208688	0.0948136	-0.529542
		0.169507	-0.0981163	-0.540761
		0.125292	-0.263364	-0.50689
		0.0667418	-0.447787	-0.431524
		0.00173479	-0.629374	-0.327298
		-0.0531755	-0.735798	-0.197613
		-0.0994946	-0.807788	-0.0724477
		-0.143761	-0.858393	0.063309
		-0.194649	-0.937928	0.200427
		-0.242227	-1.003	0.336864
		-0.289804	-1.06807	0.473302
		-0.336753	-1.1366	0.604103
		-0.0594749	1.0775	0.53368
		-0.0560615	0.994179	0.445854
		-0.0519463	0.923132	0.366054
		-0.0362349	0.869001	0.253936
		-0.0141433	0.812057	0.113288
		0.0190022	0.791149	-0.040508
		0.0443637	0.748498	-0.181824
		0.0580493	0.673232	-0.304419
		0.0587351	0.556493	-0.410747
		0.0575546	0.450019	-0.500357
		0.0524821	0.332672	-0.583727
		0.0390036	0.197004	-0.649045
		0.0062248	0.0383758	-0.655967
		-0.0291221	-0.122267	-0.654196
		-0.0797976	-0.279298	-0.586673
		-0.126581	-0.425457	-0.525389
		-0.177097	-0.551089	-0.430671
		-0.220292	-0.620158	-0.315665
		-0.270489	-0.682992	-0.166556
		-0.303794	-0.693483	-0.0399553
		-0.342937	-0.720281	0.0960056
		-0.378267	-0.751908	0.212129
		-0.43049	-0.835877	0.35076
		-0.476333	-0.92266	0.460861
		-0.532527	-1.0332	0.592135
		-0.276926	1.01476	0.462822
		-0.270897	0.932808	0.365544
		-0.25577	0.865876	0.244455
		-0.232089	0.833233	0.118876
		-0.201898	0.813577	-0.0217533
		-0.182768	0.773425	-0.135427
		-0.163717	0.71745	-0.262805
		-0.152593	0.623738	-0.391309
		-0.13896	0.516233	-0.542279
		-0.150664	0.369152	-0.624961
		-0.173427	0.201575	-0.680686
		-0.191562	0.0573298	-0.734613
		-0.220676	-0.0915892	-0.747879
		-0.259516	-0.252078	-0.731717
		-0.308002	-0.408314	-0.672424
		-0.364719	-0.535547	-0.553822
		-0.422609	-0.640061	-0.410282
		-0.465275	-0.665652	-0.258873
		-0.516333	-0.693887	-0.0755656
		-0.55265	-0.738136	0.0333836
		-0.592808	-0.77752	0.162327
		-0.635008	-0.838205	0.280709
		-0.677835	-0.895442	0.404709
		-0.709055	-0.951453	0.482431
		-0.513479	0.872168	0.399103
		-0.50285	0.813468	0.303671
		-0.484994	0.780155	0.201264
		-0.464549	0.748872	0.0900949
		-0.433127	0.722258	-0.0617314
		-0.402329	0.699097	-0.207944
		-0.378846	0.634707	-0.360874
		-0.373117	0.505125	-0.499173
		-0.375778	0.372904	-0.605574
		-0.396106	0.191333	-0.68365
		-0.431877	0.0134211	-0.695466
		-0.462383	-0.144588	-0.71111
		-0.518235	-0.342196	-0.658452
		-0.576413	-0.494308	-0.555952
		-0.637543	-0.597472	-0.397996
		-0.688145	-0.660829	-0.247698
		-0.730182	-0.689863	-0.101908
		-0.762317	-0.675638	0.0418381
		-0.804631	-0.637851	0.248016
		-0.849882	-0.665463	0.408179
		-0.895221	-0.708917	0.55465
		-0.925117	-0.756031	0.634861
		-0.751044	0.85518	0.4509
		-0.736699	0.776287	0.322398
		-0.719075	0.711724	0.193226
		-0.691776	0.658671	0.03478
		-0.651524	0.631457	-0.153609
		-0.622434	0.552373	-0.342449
		-0.611447	0.44341	-0.483916
		-0.613494	0.292866	-0.609072
		-0.649093	0.100324	-0.634563
		-0.672906	-0.0437783	-0.66519
		-0.714039	-0.189709	-0.626764
		-0.75314	-0.31445	-0.577834
		-0.81455	-0.413578	-0.415154
		-0.866126	-0.469716	-0.254482
		-0.89819	-0.471354	-0.125092
		-0.930175	-0.457252	0.0179313
		-0.958961	-0.44456	0.146652
		-0.996255	-0.465978	0.27984
		-1.04338	-0.530386	0.415035
		-1.0984	-0.632335	0.54911
		-0.983583	0.743672	0.398368
		-0.965295	0.691746	0.27769
		-0.939927	0.649282	0.136514
		-0.908724	0.623103	-0.0140277
		-0.881335	0.601728	-0.144751
		-0.859157	0.560657	-0.271673
		-0.84678	0.476786	-0.396559
		-0.837517	0.409968	-0.493617
		-0.846456	0.282047	-0.570585
		-0.879826	0.127129	-0.571806
		-0.920122	-0.0059329	-0.525381
		-0.959095	-0.130156	-0.476512
		-1.01192	-0.210666	-0.33235
		-1.06063	-0.233341	-0.153709
		-1.10023	-0.225464	0.0148871
		-1.13081	-0.202696	0.159863
		-1.16474	-0.209854	0.291944
		-1.20854	-0.275473	0.412486
		-1.25389	-0.39691	0.489861
		0.700362	-0.562091	0.430436
		0.757973	-0.478974	0.38258
		0.810974	-0.393072	0.338663
		0.852593	-0.307665	0.304388
		0.889308	-0.204557	0.274473
		0.927892	-0.0804686	0.24322
		0.959705	0.04034	0.217668
		0.971205	0.151309	0.209215
		0.992219	0.241791	0.192461
		0.985858	0.33407	0.198928
		0.985976	0.444544	0.200116
		0.986094	0.555018	0.201304
		0.970219	0.667782	0.216073
		0.410662	-0.740843	0.520782
		0.463859	-0.670184	0.476522
		0.530281	-0.578145	0.421302
		0.589946	-0.489366	0.371771
		0.655788	-0.367607	0.31739
		0.717027	-0.243069	0.266942
		0.771508	-0.12179	0.222184
		0.818649	0.0259487	0.183955
		0.851982	0.182027	0.157524
		0.87611	0.343666	0.13896
		0.886431	0.513645	0.132196
		0.890284	0.665503	0.130701
		0.880619	0.810842	0.140586
		0.871536	0.926462	0.149632
		0.822896	1.088	0.192739
		0.249822	-0.71117	0.504349
		0.309543	-0.606692	0.454954
		0.383163	-0.510609	0.393682
		0.445646	-0.429991	0.341667
		0.509999	-0.328311	0.288313
		0.591993	-0.192902	0.220403
		0.65112	-0.058475	0.17186
		0.698813	0.0754603	0.133002
		0.743744	0.233256	0.096763
		0.772608	0.393359	0.0741672
		0.778903	0.537505	0.0705133
		0.798799	0.68823	0.0554089
		0.79366	0.831884	0.0614392
		0.774622	0.983934	0.0793464
		0.746616	1.12661	0.104745
		0.697911	1.27438	0.147746
		0.663995	1.36884	0.177591
		0.0519471	-0.833572	0.51753
		0.133919	-0.728898	0.44928
		0.215595	-0.609362	0.381453
		0.292968	-0.50191	0.317132
		0.372493	-0.388416	0.251058
		0.458768	-0.271657	0.179302
		0.520195	-0.161916	0.128523
		0.588076	-0.0340477	0.0724838
		0.641869	0.117016	0.0286564
		0.690473	0.300582	-0.0103952
		0.707184	0.488727	-0.0223644
		0.690441	0.645684	-0.00634426
		0.676144	0.793821	0.00749956
		0.654802	0.953555	0.0274491
		0.618104	1.08585	0.0600934
		0.592754	1.21864	0.0831259
		0.558207	1.35698	0.114017
		0.524545	1.45074	0.143639
		0.477088	1.55282	0.185049
		-0.140119	-0.980939	0.525498
		-0.0673424	-0.855042	0.465287
		0.0174434	-0.758521	0.394557
		0.0929856	-0.656431	0.331725
		0.179931	-0.553831	0.259236
		0.257935	-0.460605	0.194214
		0.333175	-0.343572	0.131813
		0.419817	-0.226029	0.0597546
		0.492594	-0.100132	-0.000455685
		0.54658	0.0518468	-0.0444372
		0.591626	0.194452	-0.0809507
		0.611403	0.344902	-0.0959576
		0.626862	0.483194	-0.107446
		0.619211	0.635409	-0.099187
		0.596785	0.840807	-0.0777867
		0.549697	1.02416	-0.0357418
		0.505678	1.16877	0.00325105
		0.455482	1.2802	0.0470907
		0.39574	1.41214	0.0992603
		0.343386	1.51748	0.144859
		0.286409	1.62562	0.194408
		-0.287786	-1.4093	0.49256
		-0.210672	-1.31734	0.428278
		-0.133271	-1.24014	0.363581
		-0.0250813	-1.12321	0.273254
		0.0608706	-1.022	0.20159
		0.142547	-0.932799	0.133409
		0.219661	-0.840835	0.0691275
		0.303189	-0.730861	-0.000379599
		0.386143	-0.591348	-0.0690563
		0.439873	-0.456034	-0.113015
		0.517118	-0.254683	-0.176132
		0.551452	-0.0492429	-0.202835
		0.556849	0.13723	-0.205235
		0.551557	0.293686	-0.198926
		0.519466	0.437179	-0.170055
		0.470977	0.612493	-0.126917
		0.402389	0.778084	-0.0668576
		0.329812	0.9169	-0.00372991
		0.243834	1.04923	0.0706785
		0.152018	1.13402	0.149482
		0.0373899	1.23262	0.247778
		-0.320173	-1.40419	0.366977
		-0.239722	-1.32	0.299777
		-0.148462	-1.20547	0.22377
		-0.0683028	-1.10635	0.15699
		0.0205035	-0.982953	0.0831658
		0.113925	-0.862343	0.00539727
		0.211963	-0.744521	-0.0763154
		0.306962	-0.587981	-0.155002
		0.374561	-0.429643	-0.210446
		0.428606	-0.277872	-0.254479
		0.463896	-0.10002	-0.282314
		0.483178	0.0801249	-0.296555
		0.475351	0.247137	-0.287974
		0.444447	0.428089	-0.259673
		0.40028	0.587545	-0.220383
		0.351498	0.749789	-0.177148
		0.289745	0.875608	-0.123345
		0.218761	1.007	-0.0616546
		0.148069	1.12347	-0.000385327
		0.0825765	1.20729	0.0560968
		0.00165959	1.26354	0.12533
		-0.551639	-1.40015	0.410101
		-0.462585	-1.29181	0.335891
		-0.378147	-1.18068	0.265625
		-0.306667	-1.10594	0.205918
		-0.217317	-1.01251	0.131283
		-0.109801	-0.915321	0.0412973
		-0.0210436	-0.79206	-0.0324876
		0.0680102	-0.683717	-0.106697
		0.164519	-0.49144	-0.186246
		0.247181	-0.2908	-0.253963
		0.281233	-0.0534287	-0.280054
		0.282001	0.13772	-0.278476
		0.264602	0.325101	-0.261546
		0.236701	0.467238	-0.236243
		0.187883	0.62938	-0.192979
		0.130721	0.752343	-0.1431
		0.0510738	0.859408	-0.0743511
		-0.0421239	0.959919	0.00580564
		-0.135026	1.04551	0.0855376
		-0.234406	1.11291	0.170549
		-0.319645	1.15702	0.243302
		-0.427961	1.21508	0.335777
		-0.702617	-1.25961	0.386603
		-0.604788	-1.15748	0.304884
		-0.517394	-1.10034	0.231483
		-0.426007	-1.01629	0.155013
		-0.341366	-0.935505	0.0842224
		-0.238938	-0.836145	-0.00142656
		-0.145707	-0.731231	-0.0792168
		-0.0619748	-0.605922	-0.148718
		0.0193067	-0.471805	-0.216041
		0.0800476	-0.332609	-0.265895
		0.13374	-0.181827	-0.309641
		0.16199	-0.00834879	-0.331561
		0.17215	0.161399	-0.338192
		0.173417	0.321861	-0.337394
		0.124405	0.498035	-0.293803
		0.0649584	0.629212	-0.241893
		-0.00583256	0.759913	-0.180374
		-0.0947136	0.886884	-0.103567
		-0.194636	0.998538	-0.0175806
		-0.294558	1.11019	0.0684053
		-0.396023	1.18614	0.155282
		-0.495036	1.25327	0.239978
		-0.604486	1.27541	0.332994
		-0.761772	-1.20992	0.284226
		-0.687791	-1.12849	0.222476
		-0.606705	-1.05878	0.154569
		-0.525619	-0.989062	0.0866611
		-0.433088	-0.91884	0.00906069
		-0.338984	-0.812477	-0.069452
		-0.24922	-0.71833	-0.14443
		-0.161923	-0.615275	-0.217212
		-0.0839001	-0.506617	-0.282069
		-0.020683	-0.344507	-0.333756
		0.0335577	-0.191811	-0.377944
		0.0785239	-0.0335136	-0.414207
		0.0953688	0.156606	-0.426266
		0.0689052	0.335793	-0.401749
		0.0427395	0.499964	-0.37766
		-0.0286065	0.632078	-0.315654
		-0.10459	0.766992	-0.249685
		-0.202865	0.870862	-0.165186
		-0.307947	0.971425	-0.074956
		-0.41924	1.03865	0.0201485
		-0.533001	1.11478	0.117448
		-0.641529	1.15808	0.20993
		-0.729636	1.21129	0.285221
		-0.936546	-1.19929	0.27938
		-0.856307	-1.14563	0.212003
		-0.762931	-1.07073	0.13374
		-0.651281	-1.00686	0.039862
		-0.5442	-0.940239	-0.0501123
		-0.433119	-0.846853	-0.143164
		-0.326607	-0.750708	-0.232312
		-0.233516	-0.661046	-0.310161
		-0.129999	-0.526618	-0.396324
		-0.0651709	-0.376117	-0.449511
		-0.0140482	-0.217337	-0.490986
		0.0142325	-0.0447608	-0.512942
		0.0205247	0.0973298	-0.516618
		-0.00973026	0.261495	-0.489062
		-0.0619737	0.395175	-0.443227
		-0.131922	0.51037	-0.382603
		-0.206154	0.613564	-0.318489
		-0.307512	0.718553	-0.231364
		-0.399164	0.788501	-0.152873
		-0.533505	0.847761	-0.0383287
		-0.644719	0.878464	0.0562832
		-0.776349	0.914203	0.168256
		-0.911978	0.923179	0.283306
		-1.0427	-1.2035	0.216202
		-0.937529	-1.11241	0.128136
		-0.836365	-1.04834	0.0431461
		-0.753036	-1.00296	-0.0269453
		-0.635581	-0.9561	-0.125942
		-0.550404	-0.889743	-0.197356
		-0.46738	-0.829449	-0.267016
		-0.370826	-0.762601	-0.348065
		-0.26566	-0.671505	-0.436132
		-0.19984	-0.54928	-0.490489
		-0.145092	-0.442455	-0.535642
		-0.095563	-0.303027	-0.575992
		-0.0872306	-0.153441	-0.581309
		-0.0973429	0.00728533	-0.570865
		-0.125595	0.164243	-0.545091
		-0.18952	0.283845	-0.489521
		-0.276196	0.402464	-0.41468
		-0.382861	0.496343	-0.323186
		-0.486765	0.566465	-0.234311
		-0.585753	0.618892	-0.149808
		-0.691201	0.653133	-0.0600414
		-0.785273	0.687866	0.0200897
		-0.885501	0.689503	0.105052
		-1.00141	0.678524	0.203158
		-1.17091	-1.03203	0.17377
		-1.07641	-0.986314	0.0942153
		-0.968409	-0.934072	0.00329548
		-0.858258	-0.875788	-0.0893774
		-0.743804	-0.805418	-0.185556
		-0.645592	-0.717896	-0.267771
		-0.547674	-0.615512	-0.349563
		-0.452203	-0.504308	-0.429178
		-0.375419	-0.367131	-0.492652
		-0.308717	-0.179813	-0.546998
		-0.303059	-0.00701787	-0.549778
		-0.360597	0.145211	-0.49924
		-0.462348	0.236039	-0.411947
		-0.59443	0.367214	-0.298479
		-0.713689	0.424564	-0.196738
		-0.828645	0.493999	-0.0985029
		-0.940565	0.524889	-0.00329083
		-1.05464	0.549737	0.0936743
		-1.15491	0.566253	0.178851
		-1.28642	-0.865995	0.120509
		-1.23366	-0.780604	0.0767946
		-1.19493	-0.672088	0.045232
		-1.16265	-0.581657	0.0189298
		-1.14466	-0.453276	0.00518756
		-1.1407	-0.30177	0.00359744
		-1.14993	-0.171611	0.012936
		-1.20469	-0.028606	0.0610144
		-1.26723	0.0458107	0.114883
		-1.33623	0.102141	0.174013
		-1.40494	0.143647	0.232734
		-1.30711	0.29159	0.69283
		-1.29494	0.331534	0.685595
		-1.28277	0.371479	0.67836
		-1.27046	0.40162	0.674792
		-1.25814	0.431762	0.671225
		-1.32969	-0.0442646	0.623179
		-1.30716	0.0412596	0.605566
		-1.28817	0.118158	0.588969
		-1.26211	0.212308	0.57034
		-1.23767	0.292326	0.555888
		-1.20587	0.369958	0.546742
		-1.17952	0.44447	0.53545
		-1.14773	0.522102	0.526304
		-1.11403	0.594228	0.520318
		-1.08018	0.656535	0.518001
		-1.19364	-0.313966	0.625065
		-1.19851	-0.234426	0.593111
		-1.19414	-0.162758	0.569601
		-1.18465	-0.0683898	0.540901
		-1.15713	0.0396163	0.518099
		-1.13869	0.1457	0.490516
		-1.11675	0.260388	0.461915
		-1.07661	0.37892	0.442876
		-1.03794	0.473563	0.431673
		-0.990476	0.589715	0.417925
		-0.932314	0.721885	0.404785
		-0.887914	0.800052	0.403046
		-0.836181	0.87584	0.406598
		-0.797055	0.941101	0.406387
		-0.743263	1.0016	0.416756
		-1.02698	-0.474483	0.605582
		-1.04102	-0.396361	0.568615
		-1.04044	-0.313176	0.538624
		-1.02906	-0.213875	0.509257
		-1.02316	-0.117703	0.477735
		-1.01356	-0.0227309	0.448878
		-0.99125	0.0828311	0.423821
		-0.968944	0.188393	0.398764
		-0.937328	0.28603	0.382213
		-0.905713	0.383666	0.365661
		-0.859618	0.496222	0.3524
		-0.811305	0.583535	0.349684
		-0.761219	0.675178	0.346458
		-0.716452	0.753833	0.344762
		-0.653364	0.836351	0.352707
		-0.597515	0.91141	0.359006
		-0.532802	1.00811	0.362756
		-0.495423	1.08917	0.35573
		-1.01726	-0.704451	0.516786
		-1.02387	-0.628533	0.485105
		-1.02707	-0.53405	0.44871
		-1.0341	-0.428484	0.405958
		-1.03374	-0.325319	0.36854
		-1.02982	-0.213471	0.3301
		-1.01318	-0.0909985	0.29546
		-1.00542	0.0097672	0.263378
		-0.984938	0.121157	0.235096
		-0.944188	0.230888	0.219641
		-0.894407	0.352443	0.205319
		-0.840504	0.443151	0.204737
		-0.784681	0.528317	0.207334
		-0.703401	0.634732	0.217532
		-0.63691	0.745946	0.217059
		-0.573834	0.838595	0.221301
		-0.506777	0.91028	0.235591
		-0.424647	0.957399	0.267932
		-0.346214	1.00572	0.297607
		-0.272973	1.03113	0.332506
		-0.212603	1.0558	0.359914
		-0.903009	-0.928056	0.488713
		-0.926191	-0.842646	0.443574
		-0.936929	-0.736935	0.398535
		-0.94591	-0.626927	0.352987
		-0.949322	-0.523594	0.313233
		-0.967386	-0.415505	0.262908
		-0.957048	-0.258219	0.211764
		-0.93527	-0.133854	0.179529
		-0.926237	-0.0102198	0.139874
		-0.880573	0.101527	0.126648
		-0.815139	0.231196	0.118806
		-0.754673	0.328403	0.11981
		-0.688787	0.428719	0.122949
		-0.595504	0.525011	0.144079
		-0.504127	0.62679	0.162057
		-0.41275	0.728569	0.180035
		-0.322679	0.796696	0.209503
		-0.226887	0.848363	0.248425
		-0.13827	0.892623	0.285721
		-0.0185929	0.931671	0.343652
		0.083371	0.937524	0.403009
		0.178009	0.945754	0.457081
		0.272496	0.963769	0.507492
		0.359507	0.993947	0.548958
		0.432016	1.01909	0.583512
		-0.728711	-1.00479	0.443271
		-0.757402	-0.912725	0.392383
		-0.778619	-0.832821	0.350437
		-0.798074	-0.748621	0.307988
		-0.810476	-0.647238	0.263524
		-0.822737	-0.555637	0.222713
		-0.847762	-0.464761	0.174469
		-0.845638	-0.358356	0.136933
		-0.831032	-0.231663	0.0995231
		-0.81805	-0.119047	0.0662699
		-0.792304	-0.00570426	0.0404486
		-0.757463	0.109554	0.0194141
		-0.713385	0.216947	0.00681909
		-0.652879	0.323876	0.00430132
		-0.584899	0.418645	0.0107269
		-0.515015	0.507927	0.0203015
		-0.435755	0.579563	0.0419686
		-0.360302	0.66217	0.0573375
		-0.291761	0.717813	0.0783745
		-0.203125	0.771802	0.112134
		-0.112585	0.820306	0.149043
		-0.0109056	0.855459	0.19754
		0.092537	0.894907	0.245533
		0.167069	0.914531	0.283323
		0.248933	0.931774	0.326403
		0.381988	0.942141	0.402864
		0.480422	0.94914	0.459675
		0.545998	0.957066	0.496331
		0.631529	0.97312	0.542056
		-0.763855	-1.10425	0.279811
		-0.798029	-1.02483	0.230227
		-0.816186	-0.916399	0.179721
		-0.841241	-0.83504	0.134931
		-0.862923	-0.735237	0.0854461
		-0.88652	-0.62993	0.0327985
		-0.888506	-0.502307	-0.0149562
		-0.886813	-0.375873	-0.0600588
		-0.854235	-0.235005	-0.0918013
		-0.803877	-0.0608131	-0.124977
		-0.747313	0.0674173	-0.137643
		-0.67251	0.199519	-0.140723
		-0.593266	0.281346	-0.122782
		-0.519462	0.360048	-0.106984
		-0.409333	0.456309	-0.0756834
		-0.310086	0.546321	-0.0486663
		-0.228621	0.60301	-0.0202163
		-0.145239	0.654196	0.0113965
		-0.0706724	0.683813	0.0455624
		0.00964137	0.696919	0.0892167
		0.111567	0.732342	0.137764
		0.199391	0.733253	0.190396
		0.303385	0.753356	0.245779
		0.38753	0.755456	0.295759
		0.464165	0.769752	0.336762
		0.544784	0.763224	0.387763
		0.628776	0.775142	0.434069
		0.696903	0.748233	0.484971
		-0.388735	-1.0304	0.300546
		-0.447694	-0.972342	0.243809
		-0.515849	-0.906431	0.178662
		-0.560608	-0.823859	0.121546
		-0.590762	-0.746044	0.0749735
		-0.621051	-0.658473	0.0247605
		-0.654991	-0.569713	-0.0280884
		-0.678247	-0.465006	-0.080311
		-0.681893	-0.332692	-0.130779
		-0.68013	-0.197284	-0.179113
		-0.651185	-0.0561613	-0.213139
		-0.600602	0.0973389	-0.238631
		-0.536903	0.222284	-0.245795
		-0.456705	0.336997	-0.239278
		-0.377727	0.4084	-0.217695
		-0.300641	0.485275	-0.19925
		-0.21977	0.551204	-0.174529
		-0.144307	0.614038	-0.151942
		-0.0779057	0.674968	-0.134124
		-0.00569008	0.709721	-0.10325
		0.0954657	0.754473	-0.0585704
		0.194998	0.785184	-0.00974767
		0.292907	0.801854	0.0432182
		0.399877	0.820429	0.100953
		0.487102	0.821153	0.153293
		0.59583	0.844012	0.210526
		0.699553	0.834505	0.276547
		0.781639	0.812622	0.334035
		0.845603	0.786928	0.381983
		0.927823	0.755287	0.443112
		0.985024	0.692944	0.500351
		1.03127	0.63417	0.549683
		-0.0864963	-1.05129	0.31189
		-0.162223	-1.0218	0.255465
		-0.245613	-0.970196	0.186347
		-0.316299	-0.907984	0.121023
		-0.385352	-0.831576	0.0515043
		-0.44539	-0.743366	-0.0168832
		-0.49464	-0.639021	-0.0846502
		-0.522312	-0.502406	-0.151176
		-0.546294	-0.366989	-0.21504
		-0.533653	-0.223822	-0.259644
		-0.517039	-0.101579	-0.294219
		-0.480056	0.00914355	-0.312308
		-0.426678	0.129273	-0.32394
		-0.360171	0.230414	-0.320728
		-0.278902	0.326765	-0.306865
		-0.188194	0.405326	-0.28082
		-0.106783	0.491813	-0.263274
		-0.0234568	0.572769	-0.242554
		0.0549703	0.611134	-0.209252
		0.17861	0.698644	-0.166611
		0.302956	0.736834	-0.105552
		0.407359	0.756951	-0.049928
		0.533621	0.78961	0.0143044
		0.654702	0.799406	0.083752
		0.772374	0.790672	0.157904
		0.882949	0.764605	0.234099
		0.980677	0.737799	0.302816
		1.05122	0.685451	0.364457
		1.1256	0.622042	0.432444
		1.17279	0.533091	0.493354
		1.1813	0.451785	0.528149
		1.18477	0.337751	0.571842
		-0.763855	-1.10425	0.279811
		-0.798029	-1.02483	0.230227
		-0.816186	-0.916399	0.179721
		-0.841241	-0.83504	0.134931
		-0.862923	-0.735237	0.0854461
		-0.88652	-0.62993	0.0327985
		-0.888506	-0.502307	-0.0149562
		-0.886813	-0.375873	-0.0600588
		-0.854235	-0.235005	-0.0918013
		-0.803877	-0.0608131	-0.124977
		-0.747313	0.0674173	-0.137643
		-0.67251	0.199519	-0.140723
		-0.593266	0.281346	-0.122782
		-0.519462	0.360048	-0.106984
		-0.409333	0.456309	-0.0756834
		-0.310086	0.546321	-0.0486663
		-0.228621	0.60301	-0.0202163
		-0.145239	0.654196	0.0113965
		-0.0706724	0.683813	0.0455624
		0.00964137	0.696919	0.0892167
		0.111567	0.732342	0.137764
		0.199391	0.733253	0.190396
		0.303385	0.753356	0.245779
		0.38753	0.755456	0.295759
		0.464165	0.769752	0.336762
		0.544784	0.763224	0.387763
		0.628776	0.775142	0.434069
		0.696903	0.748233	0.484971
		-0.388735	-1.0304	0.300546
		-0.447694	-0.972342	0.243809
		-0.515849	-0.906431	0.178662
		-0.560608	-0.823859	0.121546
		-0.590762	-0.746044	0.0749735
		-0.621051	-0.658473	0.0247605
		-0.654991	-0.569713	-0.0280884
		-0.678247	-0.465006	-0.080311
		-0.681893	-0.332692	-0.130779
		-0.68013	-0.197284	-0.179113
		-0.651185	-0.0561613	-0.213139
		-0.600602	0.0973389	-0.238631
		-0.536903	0.222284	-0.245795
		-0.456705	0.336997	-0.239278
		-0.377727	0.4084	-0.217695
		-0.300641	0.485275	-0.19925
		-0.21977	0.551204	-0.174529
		-0.144307	0.614038	-0.151942
		-0.0779057	0.674968	-0.134124
		-0.00569008	0.709721	-0.10325
		0.0954657	0.754473	-0.0585704
		0.194998	0.785184	-0.00974767
		0.292907	0.801854	0.0432182
		0.399877	0.820429	0.100953
		0.487102	0.821153	0.153293
		0.59583	0.844012	0.210526
		0.699553	0.834505	0.276547
		0.781639	0.812622	0.334035
		0.845603	0.786928	0.381983
		0.927823	0.755287	0.443112
		0.985024	0.692944	0.500351
		1.03127	0.63417	0.549683
		-0.0864963	-1.05129	0.31189
		-0.162223	-1.0218	0.255465
		-0.245613	-0.970196	0.186347
		-0.316299	-0.907984	0.121023
		-0.385352	-0.831576	0.0515043
		-0.44539	-0.743366	-0.0168832
		-0.49464	-0.639021	-0.0846502
		-0.522312	-0.502406	-0.151176
		-0.546294	-0.366989	-0.21504
		-0.533653	-0.223822	-0.259644
		-0.517039	-0.101579	-0.294219
		-0.480056	0.00914355	-0.312308
		-0.426678	0.129273	-0.32394
		-0.360171	0.230414	-0.320728
		-0.278902	0.326765	-0.306865
		-0.188194	0.405326	-0.28082
		-0.106783	0.491813	-0.263274
		-0.0234568	0.572769	-0.242554
		0.0549703	0.611134	-0.209252
		0.17861	0.698644	-0.166611
		0.302956	0.736834	-0.105552
		0.407359	0.756951	-0.049928
		0.533621	0.78961	0.0143044
		0.654702	0.799406	0.083752
		0.772374	0.790672	0.157904
		0.882949	0.764605	0.234099
		0.980677	0.737799	0.302816
		1.05122	0.685451	0.364457
		1.1256	0.622042	0.432444
		1.17279	0.533091	0.493354
		1.1813	0.451785	0.528149
		1.18477	0.337751	0.571842
		0.522401	-0.951544	0.464167
		0.424909	-0.997575	0.422164
		0.294511	-1.03293	0.35642
		0.183686	-1.04065	0.292401
		0.0415521	-1.02365	0.200481
		-0.0679823	-0.997811	0.124997
		-0.170665	-0.945071	0.043831
		-0.258875	-0.887318	-0.0304357
		-0.334826	-0.799563	-0.108253
		-0.387702	-0.675607	-0.185361
		-0.431513	-0.549739	-0.2577
		-0.453541	-0.421231	-0.317865
		-0.434519	-0.242939	-0.371435
		-0.373833	-0.0538962	-0.4038
		-0.305375	0.103498	-0.419932
		-0.223889	0.242102	-0.421353
		-0.11635	0.343124	-0.393351
		-0.0196253	0.437948	-0.369611
		0.0883747	0.509694	-0.330651
		0.178707	0.54834	-0.290272
		0.268886	0.596744	-0.253544
		0.372092	0.626357	-0.202106
		0.470044	0.643112	-0.149145
		0.571652	0.658681	-0.0935468
		0.698701	0.675702	-0.0231357
		0.831617	0.666548	0.0603634
		0.959433	0.634776	0.149037
		1.04383	0.587968	0.217013
		1.10676	0.519004	0.28012
		1.17014	0.420765	0.354184
		1.20839	0.301555	0.42074
		1.21404	0.173508	0.47086
		1.19997	0.027591	0.515603
		1.15329	-0.127164	0.54391
		1.0971	-0.254557	0.556491
		1.02086	-0.380303	0.55639
		0.933818	-0.512247	0.552028
		0.852025	-0.631334	0.546144
		0.717746	-0.889931	0.380949
		0.635975	-0.946833	0.352393
		0.539282	-0.989107	0.309501
		0.435051	-1.01914	0.257597
		0.319438	-1.02588	0.190333
		0.209132	-1.01964	0.12153
		0.0912885	-1.00115	0.0437167
		-0.0140155	-0.962202	-0.0339975
		-0.112088	-0.91579	-0.110075
		-0.192007	-0.855638	-0.180216
		-0.263079	-0.773836	-0.25292
		-0.318379	-0.643208	-0.333924
		-0.344294	-0.512275	-0.397318
		-0.348824	-0.339234	-0.463175
		-0.323509	-0.19545	-0.500361
		-0.248886	-0.0332908	-0.514514
		-0.148111	0.100805	-0.502658
		-0.0377229	0.207282	-0.474927
		0.0565874	0.284641	-0.446272
		0.161821	0.368273	-0.413317
		0.276668	0.424287	-0.364488
		0.391822	0.460592	-0.308286
		0.521438	0.511831	-0.248809
		0.622437	0.513495	-0.188506
		0.736128	0.525762	-0.124416
		0.850432	0.498614	-0.045577
		0.952044	0.460862	0.0294751
		1.0355	0.409371	0.0985911
		1.11173	0.350413	0.16607
		1.19034	0.256369	0.247785
		1.23072	0.140369	0.314454
		1.20894	0.00524552	0.350615
		1.18701	-0.120024	0.383088
		1.13939	-0.246793	0.400614
		1.08984	-0.368037	0.414966
		1.02745	-0.490031	0.421843
		0.961219	-0.600977	0.422372
		0.898522	-0.703263	0.421875
		0.812056	-0.812572	0.409605
		0.717746	-0.889931	0.380949
		0.72439	-0.837992	0.187458
		0.623329	-0.902553	0.150062
		0.518304	-0.946356	0.102703
		0.418548	-0.977265	0.0538177
		0.287731	-1.00296	-0.0157012
		0.159975	-0.990708	-0.0972183
		0.0153593	-0.948644	-0.199779
		-0.0914715	-0.875031	-0.29106
		-0.156704	-0.780843	-0.364761
		-0.200409	-0.664434	-0.433586
		-0.238846	-0.53513	-0.503936
		-0.235985	-0.365682	-0.564026
		-0.214357	-0.231532	-0.599921
		-0.159761	-0.10808	-0.612031
		-0.0760116	0.0156454	-0.606659
		0.0265046	0.104073	-0.577093
		0.127265	0.188204	-0.547017
		0.222756	0.25944	-0.515416
		0.320455	0.30562	-0.473342
		0.429143	0.348234	-0.42334
		0.54897	0.377497	-0.361749
		0.671006	0.381704	-0.289687
		0.806238	0.357289	-0.199224
		0.908654	0.333788	-0.128886
		0.993055	0.296662	-0.0644416
		1.06501	0.239235	-9.63099e-05
		1.13757	0.142669	0.0788899
		1.17892	0.0610997	0.133582
		1.17691	-0.0453426	0.171202
		1.15132	-0.158735	0.197134
		1.10741	-0.266183	0.209852
		1.05648	-0.390823	0.224605
		1.00158	-0.494705	0.229394
		0.943172	-0.607183	0.235201
		0.886218	-0.695794	0.233179
		0.825451	-0.773431	0.224854
		0.72439	-0.837992	0.187458
		0.662183	-0.776373	-0.0510871
		0.569741	-0.839209	-0.0839145
		0.460516	-0.88194	-0.134197
		0.361742	-0.888973	-0.1912
		0.244419	-0.880215	-0.265151
		0.135928	-0.849892	-0.341642
		0.046865	-0.772128	-0.423722
		-0.0237967	-0.700336	-0.492527
		-0.0854794	-0.616799	-0.560201
		-0.114483	-0.51455	-0.614994
		-0.0982971	-0.373221	-0.65679
		-0.0654762	-0.242176	-0.684802
		-0.0195532	-0.130041	-0.698014
		0.0466847	-0.0293851	-0.694787
		0.133237	0.0597921	-0.67512
		0.236572	0.128865	-0.637999
		0.341673	0.20225	-0.601386
		0.465323	0.259844	-0.547825
		0.578375	0.29156	-0.491216
		0.708062	0.312992	-0.420823
		0.790792	0.29103	-0.362918
		0.86263	0.262831	-0.309307
		0.956991	0.198005	-0.228751
		1.02014	0.138421	-0.168928
		1.07064	0.0682873	-0.11289
		1.11569	-0.00496509	-0.0589998
		1.11216	-0.135745	-0.013418
		1.05741	-0.269444	0.00233469
		1.01487	-0.363133	0.0108589
		0.954224	-0.47049	0.0134502
		0.898731	-0.555089	0.0108457
		0.816154	-0.665101	0.00117764
		0.74756	-0.730789	-0.0162271
		0.662183	-0.776373	-0.0510871
		0.626186	-0.715741	-0.273465
		0.555569	-0.765979	-0.297726
		0.462747	-0.799256	-0.341565
		0.358752	-0.819153	-0.397024
		0.254468	-0.819449	-0.459808
		0.162262	-0.770018	-0.533449
		0.0899176	-0.702647	-0.601655
		0.0228726	-0.622365	-0.671376
		-0.00783685	-0.524614	-0.725556
		0.0120646	-0.384763	-0.764572
		0.0521161	-0.246575	-0.79083
		0.105396	-0.137064	-0.798647
		0.184701	-0.0555074	-0.780572
		0.276803	0.0267734	-0.755044
		0.365516	0.090646	-0.724844
		0.474667	0.133255	-0.674561
		0.593369	0.148379	-0.608491
		0.692066	0.155365	-0.551518
		0.784128	0.115734	-0.481539
		0.867071	0.0741861	-0.416361
		0.924708	0.0115884	-0.358765
		0.953651	-0.090467	-0.30408
		0.951702	-0.206882	-0.262787
		0.927692	-0.316137	-0.23741
		0.883532	-0.42373	-0.224792
		0.822754	-0.521054	-0.225941
		0.758012	-0.597583	-0.237068
		0.704012	-0.65809	-0.247561
		0.626186	-0.715741	-0.273465
		0.449934	-0.815213	-0.522022
		0.364682	-0.80733	-0.576312
		0.29775	-0.785609	-0.624601
		0.250932	-0.745685	-0.667401
		0.21706	-0.705015	-0.702665
		0.175751	-0.661933	-0.743294
		0.159794	-0.577616	-0.783676
		0.179094	-0.499796	-0.800426
		0.216715	-0.408136	-0.811175
		0.269075	-0.311368	-0.8149
		0.325694	-0.255551	-0.801116
		0.395396	-0.208925	-0.776089
		0.467295	-0.187744	-0.740455
		0.541393	-0.192006	-0.694214
		0.610115	-0.209362	-0.646436
		0.664371	-0.2517	-0.598271
		0.712981	-0.28726	-0.555983
		0.747124	-0.347802	-0.513306
		0.7405	-0.405005	-0.496433
		0.724783	-0.474097	-0.480707
		0.70342	-0.53641	-0.470858
		0.67834	-0.597516	-0.463692
		0.643895	-0.650637	-0.465086
		0.602149	-0.711281	-0.468139
		0.547321	-0.762734	-0.482435
		0.512606	-0.795982	-0.491241
		0.449934	-0.815213	-0.522022
		0.532675	-0.485521	-0.770946
		0.507639	-0.536415	-0.767478
		0.465877	-0.576962	-0.777873
		0.4182	-0.590999	-0.801505
		0.382823	-0.564763	-0.832411
		0.372918	-0.517285	-0.855705
		0.399876	-0.471933	-0.855991
		0.44534	-0.432587	-0.842927
		0.489461	-0.427232	-0.818272
		0.519213	-0.446724	-0.793217
		0.532675	-0.485521	-0.770946
		-1.50752	0.237991	0.170841
		-1.54571	0.118122	0.118002
		-1.55063	-0.0446016	0.0876669
		-1.5528	-0.197549	0.0613153
		-1.53947	-0.359818	0.047152
		-1.07397	0.650973	0.290447
		-1.19332	0.483346	0.158394
		-1.23715	0.327249	0.0947902
		-1.2426	0.130908	0.0586167
		-1.2326	-0.0747445	0.0345864
		-1.23805	-0.271085	-0.00158708
		-1.21259	-0.48605	-0.0134744
		-1.15524	-0.651792	0.0106329
		-1.1081	-0.805671	0.0276205
		-1.02659	-0.917532	0.0816509
		-0.554194	0.899265	0.459793
		-0.663712	0.786166	0.345126
		-0.771146	0.631412	0.22564
		-0.892409	0.42725	0.0860649
		-0.950942	0.185381	-0.00420466
		-0.954358	-0.0723032	-0.0483859
		-0.928719	-0.324364	-0.0660412
		-0.852812	-0.560466	-0.0368081
		-0.73978	-0.778479	0.0280595
		-0.620762	-0.942372	0.106854
		-0.480531	-1.09593	0.206011
		-0.352533	-1.17864	0.305696
		-0.219459	-1.27595	0.407526
		-0.0305856	-1.33753	0.564281
		-0.241214	1.05871	0.432546
		-0.368197	0.946156	0.302561
		-0.469621	0.795375	0.189012
		-0.581812	0.622454	0.0624293
		-0.652663	0.418994	-0.0325693
		-0.676915	0.187559	-0.0909348
		-0.656826	-0.0476131	-0.110787
		-0.58163	-0.264381	-0.0790931
		-0.472367	-0.472997	-0.016048
		-0.318023	-0.634307	0.0943182
		-0.178965	-0.769278	0.195409
		-0.0499332	-0.875346	0.292275
		0.0921254	-0.983514	0.400295
		0.237946	1.04698	0.52453
		0.0546641	0.949139	0.347236
		-0.110411	0.834536	0.183325
		-0.241354	0.710936	0.0480819
		-0.34978	0.504336	-0.0805613
		-0.410427	0.321016	-0.163341
		-0.423793	0.126562	-0.206197
		-0.375202	-0.157303	-0.208689
		-0.265184	-0.385609	-0.148124
		-0.125342	-0.55667	-0.0521069
		0.0127196	-0.668799	0.0517549
		0.153311	-0.788238	0.15668
		0.283784	-0.878436	0.257352
		0.435493	-0.958287	0.378408
		0.582143	-1.02352	0.497337
		0.461831	0.908999	0.37118
		0.325263	0.876384	0.245511
		0.198526	0.797669	0.121148
		0.0293838	0.68133	-0.0466279
		-0.132682	0.509068	-0.217097
		-0.200821	0.314718	-0.308248
		-0.211931	0.0803048	-0.355497
		-0.142409	-0.191156	-0.337546
		-0.00640874	-0.387818	-0.249007
		0.132346	-0.574656	-0.15647
		0.311699	-0.665379	-0.0127682
		0.480985	-0.727081	0.126691
		0.647517	-0.798607	0.262151
		0.814524	-0.835975	0.403487
		0.912054	0.613954	0.392376
		0.774541	0.742829	0.291674
		0.602032	0.812071	0.150576
		0.412454	0.787832	-0.020511
		0.240566	0.712597	-0.184142
		0.122702	0.552971	-0.313605
		0.0436972	0.352665	-0.415291
		0.0529982	0.0761553	-0.451263
		0.128098	-0.193844	-0.428158
		0.235668	-0.396923	-0.365721
		0.410229	-0.507748	-0.229458
		0.580211	-0.569704	-0.0894258
		0.793486	-0.542435	0.103047
		0.926037	-0.460818	0.233002
		1.02802	-0.308928	0.347224
		1.08862	-0.109073	0.432605
		1.11699	0.0410115	0.481605
		1.06818	0.439613	0.173452
		0.989436	0.578449	0.126177
		0.834627	0.688662	0.00723761
		0.681029	0.706644	-0.125369
		0.536911	0.661738	-0.259661
		0.394261	0.541603	-0.404676
		0.315364	0.325957	-0.508718
		0.314258	0.0807079	-0.548875
		0.368198	-0.146159	-0.537543
		0.499232	-0.276394	-0.442773
		0.657055	-0.359823	-0.316896
		0.79816	-0.341701	-0.189541
		0.927544	-0.236468	-0.0586068
		1.04443	-0.0951304	0.0670758
		1.11756	0.0839511	0.160187
		1.12039	0.270973	0.192564
		1.06818	0.439613	0.173452
		0.981175	0.371761	-0.242911
		0.916192	0.469172	-0.284666
		0.772689	0.468091	-0.411413
		0.641154	0.378187	-0.541796
		0.625584	0.224316	-0.580111
		0.665835	0.0718297	-0.56897
		0.757326	-0.029876	-0.50452
		0.876612	-0.0491995	-0.402393
		0.986735	0.030272	-0.292563
		1.01021	0.179387	-0.248039
		0.981175	0.371761	-0.242911
		-0.675018	-0.999149	0.743232
		-0.564835	-1.04505	0.746376
		-0.462135	-1.08832	0.749047
		-0.345121	-1.12564	0.758335
		-0.217913	-1.17019	0.766362
		-0.0797548	-1.19298	0.788412
		0.0427855	-1.19933	0.815191
		-1.036	-0.601343	0.646714
		-0.940069	-0.67209	0.633412
		-0.819901	-0.732781	0.6313
		-0.667239	-0.797444	0.635097
		-0.530553	-0.886193	0.622425
		-0.376456	-0.932804	0.635978
		-0.219607	-0.984091	0.647771
		-0.039183	-1.01396	0.676511
		0.164157	-1.01104	0.727956
		0.297661	-1.00219	0.765345
		0.465754	-0.990623	0.812642
		-1.09475	-0.272954	0.58824
		-1.01479	-0.388627	0.547614
		-0.900834	-0.501613	0.516733
		-0.760361	-0.609292	0.495128
		-0.594024	-0.700481	0.488465
		-0.410692	-0.790325	0.486674
		-0.225963	-0.862403	0.494482
		-0.0221844	-0.926554	0.511096
		0.168048	-0.967698	0.536369
		0.332502	-0.985197	0.567631
		0.531688	-0.971058	0.623902
		0.728251	-0.912181	0.702835
		-1.18245	0.0279038	0.508313
		-1.10443	-0.125032	0.4478
		-1.00356	-0.245326	0.409899
		-0.875166	-0.371568	0.37566
		-0.700705	-0.525023	0.338554
		-0.517106	-0.622566	0.332818
		-0.333506	-0.72011	0.327082
		-0.131897	-0.787015	0.341729
		0.0801538	-0.820631	0.376281
		0.261146	-0.872927	0.393476
		0.465761	-0.863301	0.448729
		0.664245	-0.833054	0.513218
		0.7967	-0.772297	0.577391
		0.926415	-0.706886	0.643314
		-1.10655	0.145686	0.373187
		-1.02687	-9.60817e-05	0.316807
		-0.8822	-0.165014	0.266414
		-0.720414	-0.32858	0.220929
		-0.482623	-0.48938	0.195545
		-0.255733	-0.631628	0.17715
		-0.041699	-0.721503	0.182882
		0.146387	-0.787542	0.194659
		0.346913	-0.813771	0.23023
		0.523565	-0.80953	0.275812
		0.753767	-0.754143	0.361185
		0.998482	-0.652313	0.474317
		-1.15958	0.361086	0.257255
		-1.07973	0.194467	0.190061
		-0.986562	0.0568788	0.141262
		-0.8746	-0.102288	0.0858353
		-0.738864	-0.239839	0.0475063
		-0.575903	-0.371968	0.0186866
		-0.384278	-0.480451	0.00922219
		-0.182875	-0.584876	0.00427242
		-0.0079286	-0.66503	0.00547074
		0.19156	-0.693874	0.0394246
		0.374369	-0.694388	0.0840411
		0.554496	-0.649015	0.151904
		0.722833	-0.573284	0.232686
		0.901716	-0.4638	0.333641
		-1.05674	0.604645	0.194263
		-1.01101	0.445961	0.122827
		-0.94633	0.255025	0.0392414
		-0.827215	0.0522904	-0.0371252
		-0.688861	-0.102343	-0.0837101
		-0.508969	-0.256931	-0.120073
		-0.328291	-0.382539	-0.141146
		-0.139347	-0.481792	-0.146461
		0.0102711	-0.534324	-0.137092
		0.187891	-0.563774	-0.108823
		0.375844	-0.56028	-0.0608557
		0.576196	-0.517255	0.0107494
		0.759665	-0.435389	0.0984435
		0.929102	-0.279111	0.221456
		1.02088	-0.132136	0.320555
		-1.0205	0.83853	0.109882
		-0.978274	0.664764	0.0297272
		-0.903021	0.47572	-0.0502769
		-0.796827	0.264737	-0.134113
		-0.663749	0.0591136	-0.208556
		-0.51047	-0.0685677	-0.237437
		-0.300023	-0.201508	-0.255021
		-0.0736611	-0.310455	-0.256198
		0.172786	-0.382083	-0.233003
		0.409805	-0.376471	-0.171885
		0.649025	-0.323573	-0.0855933
		0.822962	-0.210817	0.0158523
		0.939073	-0.0814801	0.111737
		1.01041	0.0524644	0.19903
		1.01844	0.212305	0.28427
		-0.834369	0.953375	0.00028749
		-0.769244	0.792694	-0.0674281
		-0.747407	0.625426	-0.149203
		-0.703281	0.450342	-0.229577
		-0.636222	0.256335	-0.314178
		-0.500141	0.0852832	-0.369875
		-0.348443	-0.0622243	-0.409471
		-0.176392	-0.184221	-0.430781
		0.0261344	-0.287884	-0.435058
		0.236202	-0.354288	-0.418074
		0.459307	-0.352713	-0.362475
		0.679189	-0.295596	-0.278734
		0.850513	-0.196059	-0.184817
		0.960469	-0.0423564	-0.0777495
		1.03544	0.170772	0.0516845
		1.01447	0.406658	0.169419
		0.940739	0.632025	0.268719
		0.800789	0.869729	0.358187
		0.614749	1.06555	0.414522
		0.41298	1.19797	0.433964
		0.253741	1.30822	0.4523
		0.0991268	1.38057	0.452029
		-0.110941	1.44698	0.435045
		-1.10655	0.145686	0.373187
		-1.02687	-9.60817e-05	0.316807
		-0.8822	-0.165014	0.266414
		-0.720414	-0.32858	0.220929
		-0.482623	-0.48938	0.195545
		-0.255733	-0.631628	0.17715
		-0.041699	-0.721503	0.182882
		0.146387	-0.787542	0.194659
		0.346913	-0.813771	0.23023
		0.523565	-0.80953	0.275812
		0.753767	-0.754143	0.361185
		0.998482	-0.652313	0.474317
		-1.15958	0.361086	0.257255
		-1.07973	0.194467	0.190061
		-0.986562	0.0568788	0.141262
		-0.8746	-0.102288	0.0858353
		-0.738864	-0.239839	0.0475063
		-0.575903	-0.371968	0.0186866
		-0.384278	-0.480451	0.00922219
		-0.182875	-0.584876	0.00427242
		-0.0079286	-0.66503	0.00547074
		0.19156	-0.693874	0.0394246
		0.374369	-0.694388	0.0840411
		0.554496	-0.649015	0.151904
		0.722833	-0.573284	0.232686
		0.901716	-0.4638	0.333641
		-1.05674	0.604645	0.194263
		-1.01101	0.445961	0.122827
		-0.94633	0.255025	0.0392414
		-0.827215	0.0522904	-0.0371252
		-0.688861	-0.102343	-0.0837101
		-0.508969	-0.256931	-0.120073
		-0.328291	-0.382539	-0.141146
		-0.139347	-0.481792	-0.146461
		0.0102711	-0.534324	-0.137092
		0.187891	-0.563774	-0.108823
		0.375844	-0.56028	-0.0608557
		0.576196	-0.517255	0.0107494
		0.759665	-0.435389	0.0984435
		0.929102	-0.279111	0.221456
		1.02088	-0.132136	0.320555
		-1.0205	0.83853	0.109882
		-0.978274	0.664764	0.0297272
		-0.903021	0.47572	-0.0502769
		-0.796827	0.264737	-0.134113
		-0.663749	0.0591136	-0.208556
		-0.51047	-0.0685677	-0.237437
		-0.300023	-0.201508	-0.255021
		-0.0736611	-0.310455	-0.256198
		0.172786	-0.382083	-0.233003
		0.409805	-0.376471	-0.171885
		0.649025	-0.323573	-0.0855933
		0.822962	-0.210817	0.0158523
		0.939073	-0.0814801	0.111737
		1.01041	0.0524644	0.19903
		1.01844	0.212305	0.28427
		-0.834369	0.953375	0.00028749
		-0.769244	0.792694	-0.0674281
		-0.747407	0.625426	-0.149203
		-0.703281	0.450342	-0.229577
		-0.636222	0.256335	-0.314178
		-0.500141	0.0852832	-0.369875
		-0.348443	-0.0622243	-0.409471
		-0.176392	-0.184221	-0.430781
		0.0261344	-0.287884	-0.435058
		0.236202	-0.354288	-0.418074
		0.459307	-0.352713	-0.362475
		0.679189	-0.295596	-0.278734
		0.850513	-0.196059	-0.184817
		0.960469	-0.0423564	-0.0777495
		1.03544	0.170772	0.0516845
		1.01447	0.406658	0.169419
		0.940739	0.632025	0.268719
		0.800789	0.869729	0.358187
		0.614749	1.06555	0.414522
		0.41298	1.19797	0.433964
		0.253741	1.30822	0.4523
		0.0991268	1.38057	0.452029
		-0.110941	1.44698	0.435045
		-0.618352	1.08452	-0.0934786
		-0.666216	0.945317	-0.177745
		-0.659599	0.743484	-0.281264
		-0.646822	0.561255	-0.373057
		-0.588249	0.341203	-0.47331
		-0.444553	0.116696	-0.554983
		-0.282375	-0.0489964	-0.60148
		-0.028914	-0.199539	-0.617673
		0.197865	-0.264548	-0.595858
		0.412013	-0.277971	-0.550272
		0.602794	-0.221531	-0.474029
		0.762624	-0.132474	-0.388393
		0.896402	0.0310129	-0.27038
		0.938427	0.230301	-0.156245
		0.927234	0.470014	-0.0341165
		0.793014	0.698453	0.0519324
		0.612045	0.896127	0.110476
		0.376274	1.07674	0.146678
		0.179977	1.16008	0.141897
		-0.0130046	1.22775	0.129766
		-0.123709	1.25569	0.117138
		-0.324095	1.16628	-0.193761
		-0.417664	1.04083	-0.282085
		-0.457151	0.874302	-0.37853
		-0.452825	0.673986	-0.481821
		-0.386124	0.459133	-0.577369
		-0.241218	0.253635	-0.648843
		-0.0803846	0.112492	-0.682881
		0.103158	0.00387183	-0.694402
		0.276526	-0.0569995	-0.683546
		0.525464	-0.0634127	-0.625766
		0.71561	0.00971928	-0.540983
		0.870991	0.172367	-0.418103
		0.921503	0.360792	-0.307543
		0.911054	0.581664	-0.195047
		0.808642	0.775923	-0.118995
		0.641026	0.948899	-0.0700386
		0.438357	1.09	-0.0462913
		0.213639	1.18731	-0.050774
		0.0245359	1.26475	-0.056862
		-0.113972	1.27657	-0.0847132
		-0.251917	1.23665	-0.139378
		-0.324095	1.16628	-0.193761
		0.142178	0.887515	-0.439617
		0.0402172	0.816248	-0.501777
		-0.0329242	0.716402	-0.571749
		-0.0682692	0.603286	-0.639353
		-0.0541002	0.487553	-0.696165
		0.00948665	0.328625	-0.763344
		0.113045	0.203658	-0.803019
		0.266214	0.116651	-0.810737
		0.429118	0.0742215	-0.792843
		0.581818	0.0796779	-0.752509
		0.713355	0.151636	-0.682727
		0.82505	0.267481	-0.594955
		0.837152	0.440445	-0.50188
		0.766667	0.590719	-0.440902
		0.622572	0.733611	-0.401843
		0.485279	0.844579	-0.377744
		0.310754	0.916933	-0.382903
		0.142178	0.887515	-0.439617
		0.394778	0.715334	-0.682414
		0.353932	0.664095	-0.719135
		0.331335	0.591914	-0.762286
		0.38197	0.515962	-0.78942
		0.46048	0.463023	-0.797722
		0.547207	0.436332	-0.790332
		0.625958	0.463394	-0.756899
		0.66346	0.530363	-0.712804
		0.637236	0.605058	-0.680331
		0.583902	0.685594	-0.651472
		0.530448	0.72613	-0.64348
		0.46942	0.729272	-0.656827
		0.394778	0.715334	-0.682414
		0.995065	-0.630752	0.450759
		1.04584	-0.412762	0.408286
		1.03983	-0.203864	0.407328
		1.05337	0.0182784	0.391818
		1.02734	0.206272	0.405946
		0.977897	0.420014	0.436445
		0.894155	0.583596	0.493158
		0.808545	0.716538	0.55201
		0.270411	-0.826535	0.813905
		0.467428	-0.801838	0.670035
		0.664445	-0.777142	0.526166
		0.854585	-0.658343	0.384897
		0.973791	-0.461632	0.293212
		1.04086	-0.189105	0.237502
		1.06893	0.0644363	0.210629
		1.03732	0.270187	0.228361
		0.967658	0.472404	0.273852
		0.863849	0.631762	0.345262
		0.723396	0.810762	0.442813
		0.605175	0.940614	0.525453
		0.455601	-0.900957	0.51246
		0.589588	-0.768258	0.411662
		0.70811	-0.579441	0.320676
		0.819439	-0.405362	0.235296
		0.896077	-0.180791	0.17385
		0.922695	0.0493572	0.148628
		0.881949	0.31033	0.171598
		0.806177	0.513044	0.221517
		0.682405	0.651176	0.307983
		0.545187	0.775267	0.404582
		0.43876	0.888153	0.47908
		0.327022	1.01717	0.557029
		0.251386	1.11885	0.609426
		0.033163	-0.905672	0.65101
		0.26943	-0.809203	0.476774
		0.476198	-0.686416	0.323313
		0.63492	-0.535243	0.20406
		0.762732	-0.380622	0.107192
		0.861516	-0.19206	0.0305635
		0.906072	0.025577	-0.00738056
		0.90117	0.24873	-0.00950782
		0.826854	0.456595	0.0392225
		0.72781	0.667219	0.105861
		0.564591	0.846618	0.219953
		0.385244	0.966407	0.347292
		0.205427	1.07857	0.475166
		0.107388	1.20465	0.543229
		-0.202319	-0.925225	0.654013
		-0.0354338	-0.874092	0.531376
		0.162276	-0.834204	0.386615
		0.372967	-0.788008	0.232256
		0.543104	-0.682844	0.105877
		0.670829	-0.549586	0.00961672
		0.795549	-0.361592	-0.0858538
		0.877392	-0.153224	-0.150671
		0.914501	0.0446431	-0.182697
		0.92218	0.276912	-0.194203
		0.846183	0.479754	-0.144123
		0.737039	0.655248	-0.0692453
		0.625572	0.792148	0.00830491
		0.462184	0.903814	0.124247
		0.259856	0.996556	0.268984
		0.11199	1.05208	0.375073
		0.0165091	1.14055	0.442236
		-0.669789	-0.822231	0.822556
		-0.40035	-0.821656	0.626647
		-0.212739	-0.827329	0.490391
		0.0251195	-0.83093	0.317549
		0.246652	-0.794018	0.155544
		0.407833	-0.719367	0.0364547
		0.534488	-0.594419	-0.0588156
[truncated: 1,609 more rows]

## Sheet: Fig. 3b
Fig. 3b
3D point clouds of early-cups
		x	y	z
		0.750624	-0.024025	0.840952
		0.75993	0.0584848	0.738895
		0.771412	0.10355	0.612965
		0.78245	0.154042	0.491914
		0.794234	0.162745	0.362665
		0.805924	0.150825	0.234457
		0.818504	0.128052	0.0964921
		0.833166	0.0472103	-0.064306
		0.846653	-0.0846492	-0.212226
		0.853628	-0.202409	-0.288724
		0.851629	-0.330495	-0.266806
		0.842721	-0.428743	-0.169107
		0.830954	-0.53568	-0.0400564
		0.815676	-0.588892	0.127504
		0.800985	-0.616596	0.288625
		0.782688	-0.611199	0.489295
		0.768822	-0.561835	0.641376
		0.756527	-0.47719	0.77622
		0.749409	-0.390366	0.854279
		0.745785	-0.259033	0.894025
		0.747244	-0.146144	0.878026
		0.750624	-0.024025	0.840952
		0.586621	0.714971	1.00861
		0.592703	0.60759	0.941902
		0.600271	0.514943	0.858907
		0.611698	0.440866	0.733581
		0.623869	0.423508	0.600099
		0.636584	0.421422	0.460644
		0.65301	0.406822	0.280495
		0.668397	0.372038	0.111747
		0.681308	0.312696	-0.029862
		0.695951	0.221193	-0.190453
		0.70995	0.0936945	-0.34398
		0.720188	-0.031651	-0.456267
		0.725181	-0.169578	-0.511032
		0.72488	-0.330449	-0.507728
		0.716959	-0.507736	-0.420854
		0.702062	-0.665444	-0.257476
		0.681724	-0.778478	-0.0344207
		0.66312	-0.824969	0.169622
		0.643973	-0.788032	0.379609
		0.631158	-0.806669	0.520156
		0.615078	-0.818242	0.696515
		0.601323	-0.836341	0.847371
		0.589052	-0.839705	0.981945
		0.573962	-0.841455	1.14745
		0.422676	0.955339	1.17563
		0.428449	0.88492	1.11232
		0.436934	0.792302	1.01926
		0.444087	0.715935	0.940809
		0.459367	0.671107	0.773226
		0.473759	0.637114	0.615382
		0.487359	0.634558	0.46622
		0.501308	0.605981	0.313247
		0.51708	0.566039	0.140264
		0.532167	0.480003	-0.0252043
		0.545479	0.415634	-0.171193
		0.555788	0.311651	-0.28426
		0.565701	0.223387	-0.392986
		0.574882	0.0787266	-0.493668
		0.574062	-0.0964106	-0.484678
		0.571611	-0.218974	-0.457795
		0.566746	-0.355662	-0.404446
		0.557992	-0.52113	-0.308436
		0.547558	-0.644327	-0.194004
		0.533524	-0.734491	-0.0400828
		0.517269	-0.797571	0.138188
		0.50254	-0.835692	0.299734
		0.486574	-0.836959	0.474831
		0.470512	-0.85883	0.650987
		0.452086	-0.884524	0.853079
		0.439229	-0.923708	0.994087
		0.428688	-0.969373	1.10969
		0.280893	1.00533	1.09959
		0.288481	0.912597	1.01636
		0.295177	0.83077	0.942928
		0.309906	0.749584	0.781391
		0.322006	0.711505	0.648685
		0.33475	0.709473	0.508917
		0.347891	0.69161	0.364794
		0.361478	0.668292	0.215776
		0.375016	0.634599	0.0673004
		0.38791	0.564859	-0.0741127
		0.401053	0.448161	-0.218254
		0.410874	0.328147	-0.325958
		0.419653	0.187918	-0.422246
		0.426003	0.0334613	-0.491888
		0.428683	-0.0981046	-0.521281
		0.431363	-0.229671	-0.550674
		0.42725	-0.398995	-0.505567
		0.417087	-0.54928	-0.394108
		0.405734	-0.652073	-0.269588
		0.393983	-0.739035	-0.140713
		0.383868	-0.78011	-0.0297768
		0.372364	-0.815194	0.0963884
		0.36086	-0.850279	0.222554
		0.350745	-0.891353	0.33349
		0.340233	-0.916597	0.44878
		0.325358	-0.965373	0.611924
		0.318217	-0.976926	0.690236
		0.307606	-1.02292	0.806609
		0.298682	-1.11149	0.904484
		0.291394	-1.15417	0.984421
		0.133318	1.16108	1.08707
		0.141955	1.09918	0.992345
		0.153944	1.05086	0.860857
		0.163662	1.01938	0.754268
		0.176144	0.975951	0.617377
		0.191041	0.946652	0.453998
		0.201156	0.899417	0.343065
		0.212797	0.877171	0.215391
		0.22439	0.844605	0.0882478
		0.239045	0.763703	-0.0724829
		0.250542	0.710496	-0.198567
		0.263767	0.625245	-0.343617
		0.275119	0.541077	-0.468111
		0.283118	0.443321	-0.55584
		0.291609	0.350455	-0.648973
		0.297831	0.274423	-0.717207
		0.303367	0.15222	-0.777918
		0.30555	0.0164289	-0.801863
		0.300826	-0.0895016	-0.750052
		0.29699	-0.206294	-0.707989
		0.289851	-0.326352	-0.62969
		0.280983	-0.414367	-0.532425
		0.269699	-0.516509	-0.408672
		0.260782	-0.614845	-0.310877
		0.247276	-0.689833	-0.162755
		0.237712	-0.725703	-0.0578612
		0.226718	-0.765923	0.0627133
		0.215821	-0.785501	0.182228
		0.203986	-0.804538	0.312021
		0.193533	-0.829546	0.426662
		0.182588	-0.859445	0.546707
		0.173072	-0.884995	0.65107
		0.165285	-0.942589	0.736468
		0.159866	-0.996376	0.795908
		0.152031	-1.06429	0.881836
		-0.00632804	1.12189	0.987588
		-0.000423141	1.07175	0.922827
		0.0121219	1.0282	0.785241
		0.0213469	0.981362	0.684067
		0.0316098	0.954706	0.57151
		0.0432612	0.92206	0.443725
		0.0558063	0.878513	0.306139
		0.0688943	0.85024	0.162597
		0.0795559	0.807771	0.0456673
		0.0925478	0.758772	-0.0968196
		0.104055	0.695039	-0.223023
		0.114572	0.621483	-0.338371
		0.12643	0.531575	-0.468421
		0.135862	0.427471	-0.571859
		0.145341	0.33373	-0.675824
		0.153879	0.240528	-0.769461
		0.160932	0.132591	-0.846815
		0.161888	0.0333397	-0.857298
		0.163146	-0.102449	-0.871101
		0.157318	-0.239375	-0.807177
		0.15208	-0.350665	-0.749736
		0.145503	-0.445602	-0.677593
		0.136993	-0.549823	-0.584267
		0.128085	-0.638231	-0.486567
		0.114915	-0.729394	-0.342126
		0.100005	-0.788392	-0.17861
		0.0880656	-0.81792	-0.0476614
		0.078456	-0.853977	0.0577304
		0.0664681	-0.893868	0.189207
		0.0569547	-0.9092	0.293544
		0.0470425	-0.90872	0.402255
		0.0378316	-0.96059	0.503273
		0.0282701	-0.986285	0.608138
		0.0185644	-1.04307	0.714584
		0.0116358	-1.11183	0.790573
		-0.158267	1.16933	1.02294
		-0.150597	1.10832	0.938813
		-0.140128	1.04571	0.823992
		-0.131383	1.01499	0.728081
		-0.117973	0.981623	0.581008
		-0.105448	0.959061	0.443649
		-0.0942525	0.952705	0.320861
		-0.0794194	0.923681	0.15818
		-0.0656137	0.874635	0.00676874
		-0.0535795	0.8472	-0.125215
		-0.0425728	0.799743	-0.245929
		-0.0312178	0.726334	-0.370464
		-0.0207485	0.663729	-0.485285
		-0.0145012	0.59837	-0.553801
		-0.00520121	0.484919	-0.655798
		0.00174272	0.367654	-0.731954
		0.00770641	0.240644	-0.79736
		0.0122943	0.119566	-0.847677
		0.0140359	-0.010199	-0.866778
		0.0116028	-0.132443	-0.840093
		0.00779382	-0.248754	-0.798319
		0.000252934	-0.362948	-0.715615
		-0.00763628	-0.451188	-0.629091
		-0.0178816	-0.543242	-0.516728
		-0.0262136	-0.626079	-0.425347
		-0.0359216	-0.702985	-0.318876
		-0.0469108	-0.753408	-0.198354
		-0.0583428	-0.798429	-0.0729739
		-0.0715464	-0.82184	0.0718338
		-0.0832795	-0.830633	0.200515
		-0.096483	-0.854044	0.345323
		-0.110177	-0.882327	0.495506
		-0.121561	-0.917073	0.620368
		-0.132013	-0.952348	0.734997
		-0.14256	-1.00817	0.850662
		-0.300153	1.17112	0.948016
		-0.294574	1.0593	0.886832
		-0.286041	0.976842	0.793252
		-0.274159	0.90801	0.662936
		-0.261099	0.890248	0.519703
		-0.249767	0.904511	0.395419
		-0.238039	0.903028	0.266794
		-0.226852	0.88633	0.144099
		-0.212267	0.893572	-0.0158616
		-0.201079	0.876874	-0.138557
		-0.184912	0.82113	-0.315876
		-0.170269	0.740383	-0.476468
		-0.15942	0.65144	-0.595455
		-0.149555	0.552709	-0.703644
		-0.139343	0.427911	-0.815642
		-0.132432	0.299812	-0.891435
		-0.128282	0.183629	-0.936951
		-0.126449	0.0739342	-0.957061
		-0.127028	-0.0499124	-0.950703
		-0.128988	-0.167801	-0.929208
		-0.134742	-0.293885	-0.866108
		-0.142812	-0.41348	-0.7776
		-0.1565	-0.529885	-0.62748
		-0.169647	-0.631076	-0.483289
		-0.182157	-0.696411	-0.346087
		-0.19654	-0.760682	-0.188347
		-0.210874	-0.814633	-0.0311371
		-0.227525	-0.862095	0.15148
		-0.24073	-0.875295	0.296302
		-0.254031	-0.909136	0.442184
		-0.265016	-0.949467	0.562659
		-0.277381	-0.98384	0.698272
		-0.286098	-1.04098	0.793869
		-0.425765	0.975472	0.69462
		-0.415744	0.907618	0.584722
		-0.405626	0.860414	0.473756
		-0.395807	0.849615	0.366059
		-0.384161	0.827417	0.238333
		-0.373799	0.831837	0.124694
		-0.36166	0.814534	-0.00844114
		-0.352778	0.804272	-0.105855
		-0.341034	0.802725	-0.234651
		-0.328451	0.77999	-0.372659
		-0.319221	0.743648	-0.473878
		-0.309992	0.707305	-0.575097
		-0.298194	0.617727	-0.70449
		-0.289702	0.524866	-0.797627
		-0.282147	0.432541	-0.880482
		-0.27385	0.29838	-0.971482
		-0.266442	0.175081	-1.05273
		-0.26461	0.0653275	-1.07283
		-0.264306	-0.0694331	-1.07616
		-0.267308	-0.207477	-1.04324
		-0.274407	-0.317294	-0.96538
		-0.281457	-0.416785	-0.888058
		-0.290333	-0.504878	-0.790706
		-0.300147	-0.592434	-0.683073
		-0.314503	-0.646332	-0.525631
		-0.328267	-0.674686	-0.374667
		-0.341539	-0.698145	-0.229112
		-0.357228	-0.73575	-0.0570493
		-0.370055	-0.76464	0.0836322
		-0.382042	-0.814717	0.215101
		-0.394425	-0.849039	0.350908
		-0.404586	-0.910514	0.462347
		-0.413663	-0.941552	0.561899
		0.280893	1.00533	1.09959
		0.288481	0.912597	1.01636
		0.295177	0.83077	0.942928
		0.309906	0.749584	0.781391
		0.322006	0.711505	0.648685
		0.33475	0.709473	0.508917
		0.347891	0.69161	0.364794
		0.361478	0.668292	0.215776
		0.375016	0.634599	0.0673004
		0.38791	0.564859	-0.0741127
		0.401053	0.448161	-0.218254
		0.410874	0.328147	-0.325958
		0.419653	0.187918	-0.422246
		0.426003	0.0334613	-0.491888
		0.428683	-0.0981046	-0.521281
		0.431363	-0.229671	-0.550674
		0.42725	-0.398995	-0.505567
		0.417087	-0.54928	-0.394108
		0.405734	-0.652073	-0.269588
		0.393983	-0.739035	-0.140713
		0.383868	-0.78011	-0.0297768
		0.372364	-0.815194	0.0963884
		0.36086	-0.850279	0.222554
		0.350745	-0.891353	0.33349
		0.340233	-0.916597	0.44878
		0.325358	-0.965373	0.611924
		0.318217	-0.976926	0.690236
		0.307606	-1.02292	0.806609
		0.298682	-1.11149	0.904484
		0.291394	-1.15417	0.984421
		0.133318	1.16108	1.08707
		0.141955	1.09918	0.992345
		0.153944	1.05086	0.860857
		0.163662	1.01938	0.754268
		0.176144	0.975951	0.617377
		0.191041	0.946652	0.453998
		0.201156	0.899417	0.343065
		0.212797	0.877171	0.215391
		0.22439	0.844605	0.0882478
		0.239045	0.763703	-0.0724829
		0.250542	0.710496	-0.198567
		0.263767	0.625245	-0.343617
		0.275119	0.541077	-0.468111
		0.283118	0.443321	-0.55584
		0.291609	0.350455	-0.648973
		0.297831	0.274423	-0.717207
		0.303367	0.15222	-0.777918
		0.30555	0.0164289	-0.801863
		0.300826	-0.0895016	-0.750052
		0.29699	-0.206294	-0.707989
		0.289851	-0.326352	-0.62969
		0.280983	-0.414367	-0.532425
		0.269699	-0.516509	-0.408672
		0.260782	-0.614845	-0.310877
		0.247276	-0.689833	-0.162755
		0.237712	-0.725703	-0.0578612
		0.226718	-0.765923	0.0627133
		0.215821	-0.785501	0.182228
		0.203986	-0.804538	0.312021
		0.193533	-0.829546	0.426662
		0.182588	-0.859445	0.546707
		0.173072	-0.884995	0.65107
		0.165285	-0.942589	0.736468
		0.159866	-0.996376	0.795908
		0.152031	-1.06429	0.881836
		-0.00632804	1.12189	0.987588
		-0.000423141	1.07175	0.922827
		0.0121219	1.0282	0.785241
		0.0213469	0.981362	0.684067
		0.0316098	0.954706	0.57151
		0.0432612	0.92206	0.443725
		0.0558063	0.878513	0.306139
		0.0688943	0.85024	0.162597
		0.0795559	0.807771	0.0456673
		0.0925478	0.758772	-0.0968196
		0.104055	0.695039	-0.223023
		0.114572	0.621483	-0.338371
		0.12643	0.531575	-0.468421
		0.135862	0.427471	-0.571859
		0.145341	0.33373	-0.675824
		0.153879	0.240528	-0.769461
		0.160932	0.132591	-0.846815
		0.161888	0.0333397	-0.857298
		0.163146	-0.102449	-0.871101
		0.157318	-0.239375	-0.807177
		0.15208	-0.350665	-0.749736
		0.145503	-0.445602	-0.677593
		0.136993	-0.549823	-0.584267
		0.128085	-0.638231	-0.486567
		0.114915	-0.729394	-0.342126
		0.100005	-0.788392	-0.17861
		0.0880656	-0.81792	-0.0476614
		0.078456	-0.853977	0.0577304
		0.0664681	-0.893868	0.189207
		0.0569547	-0.9092	0.293544
		0.0470425	-0.90872	0.402255
		0.0378316	-0.96059	0.503273
		0.0282701	-0.986285	0.608138
		0.0185644	-1.04307	0.714584
		0.0116358	-1.11183	0.790573
		-0.158267	1.16933	1.02294
		-0.150597	1.10832	0.938813
		-0.140128	1.04571	0.823992
		-0.131383	1.01499	0.728081
		-0.117973	0.981623	0.581008
		-0.105448	0.959061	0.443649
		-0.0942525	0.952705	0.320861
		-0.0794194	0.923681	0.15818
		-0.0656137	0.874635	0.00676874
		-0.0535795	0.8472	-0.125215
		-0.0425728	0.799743	-0.245929
		-0.0312178	0.726334	-0.370464
		-0.0207485	0.663729	-0.485285
		-0.0145012	0.59837	-0.553801
		-0.00520121	0.484919	-0.655798
		0.00174272	0.367654	-0.731954
		0.00770641	0.240644	-0.79736
		0.0122943	0.119566	-0.847677
		0.0140359	-0.010199	-0.866778
		0.0116028	-0.132443	-0.840093
		0.00779382	-0.248754	-0.798319
		0.000252934	-0.362948	-0.715615
		-0.00763628	-0.451188	-0.629091
		-0.0178816	-0.543242	-0.516728
		-0.0262136	-0.626079	-0.425347
		-0.0359216	-0.702985	-0.318876
		-0.0469108	-0.753408	-0.198354
		-0.0583428	-0.798429	-0.0729739
		-0.0715464	-0.82184	0.0718338
		-0.0832795	-0.830633	0.200515
		-0.096483	-0.854044	0.345323
		-0.110177	-0.882327	0.495506
		-0.121561	-0.917073	0.620368
		-0.132013	-0.952348	0.734997
		-0.14256	-1.00817	0.850662
		-0.300153	1.17112	0.948016
		-0.294574	1.0593	0.886832
		-0.286041	0.976842	0.793252
		-0.274159	0.90801	0.662936
		-0.261099	0.890248	0.519703
		-0.249767	0.904511	0.395419
		-0.238039	0.903028	0.266794
		-0.226852	0.88633	0.144099
		-0.212267	0.893572	-0.0158616
		-0.201079	0.876874	-0.138557
		-0.184912	0.82113	-0.315876
		-0.170269	0.740383	-0.476468
		-0.15942	0.65144	-0.595455
		-0.149555	0.552709	-0.703644
		-0.139343	0.427911	-0.815642
		-0.132432	0.299812	-0.891435
		-0.128282	0.183629	-0.936951
		-0.126449	0.0739342	-0.957061
		-0.127028	-0.0499124	-0.950703
		-0.128988	-0.167801	-0.929208
		-0.134742	-0.293885	-0.866108
		-0.142812	-0.41348	-0.7776
		-0.1565	-0.529885	-0.62748
		-0.169647	-0.631076	-0.483289
		-0.182157	-0.696411	-0.346087
		-0.19654	-0.760682	-0.188347
		-0.210874	-0.814633	-0.0311371
		-0.227525	-0.862095	0.15148
		-0.24073	-0.875295	0.296302
		-0.254031	-0.909136	0.442184
		-0.265016	-0.949467	0.562659
		-0.277381	-0.98384	0.698272
		-0.286098	-1.04098	0.793869
		-0.425765	0.975472	0.69462
		-0.415744	0.907618	0.584722
		-0.405626	0.860414	0.473756
		-0.395807	0.849615	0.366059
		-0.384161	0.827417	0.238333
		-0.373799	0.831837	0.124694
		-0.36166	0.814534	-0.00844114
		-0.352778	0.804272	-0.105855
		-0.341034	0.802725	-0.234651
		-0.328451	0.77999	-0.372659
		-0.319221	0.743648	-0.473878
		-0.309992	0.707305	-0.575097
		-0.298194	0.617727	-0.70449
		-0.289702	0.524866	-0.797627
		-0.282147	0.432541	-0.880482
		-0.27385	0.29838	-0.971482
		-0.266442	0.175081	-1.05273
		-0.26461	0.0653275	-1.07283
		-0.264306	-0.0694331	-1.07616
		-0.267308	-0.207477	-1.04324
		-0.274407	-0.317294	-0.96538
		-0.281457	-0.416785	-0.888058
		-0.290333	-0.504878	-0.790706
		-0.300147	-0.592434	-0.683073
		-0.314503	-0.646332	-0.525631
		-0.328267	-0.674686	-0.374667
		-0.341539	-0.698145	-0.229112
		-0.357228	-0.73575	-0.0570493
		-0.370055	-0.76464	0.0836322
		-0.382042	-0.814717	0.215101
		-0.394425	-0.849039	0.350908
		-0.404586	-0.910514	0.462347
		-0.413663	-0.941552	0.561899
		-0.572585	0.782712	0.67383
		-0.563003	0.741374	0.568734
		-0.551362	0.739957	0.441061
		-0.539771	0.728299	0.313937
		-0.52715	0.736601	0.175523
		-0.51463	0.724419	0.0382068
		-0.501519	0.737581	-0.105577
		-0.48807	0.724876	-0.253085
		-0.477018	0.698117	-0.374291
		-0.464208	0.649827	-0.514785
		-0.451598	0.56057	-0.653084
		-0.438359	0.40934	-0.798286
		-0.430595	0.281731	-0.883433
		-0.423271	0.159504	-0.963758
		-0.418685	0.0490885	-1.01406
		-0.415028	-0.0608042	-1.05416
		-0.415138	-0.178847	-1.05295
		-0.421364	-0.308852	-0.984672
		-0.431257	-0.426524	-0.876173
		-0.4409	-0.492987	-0.770415
		-0.451962	-0.563786	-0.649096
		-0.46767	-0.63197	-0.476816
		-0.481759	-0.65485	-0.322293
		-0.493501	-0.673917	-0.193523
		-0.506171	-0.692461	-0.0545613
		-0.52075	-0.720201	0.105332
		-0.536648	-0.731793	0.279692
		-0.548389	-0.75086	0.408461
		-0.558861	-0.796316	0.523314
		-0.570413	-0.871975	0.650004
		-0.575799	-0.925428	0.709075
		-0.731966	0.271372	0.790792
		-0.724469	0.375274	0.708566
		-0.712265	0.486824	0.574714
		-0.696085	0.5498	0.397269
		-0.678678	0.576044	0.206357
		-0.66475	0.557908	0.0536039
		-0.651361	0.524629	-0.0932419
		-0.638903	0.491875	-0.229869
		-0.624776	0.416993	-0.384807
		-0.614769	0.359875	-0.494557
		-0.603044	0.270898	-0.623149
		-0.597744	0.206132	-0.681273
		-0.59112	0.125174	-0.753927
		-0.581452	-0.00383414	-0.859955
		-0.576147	-0.166427	-0.918136
		-0.577122	-0.274	-0.907444
		-0.579864	-0.359984	-0.877376
		-0.588293	-0.463362	-0.784932
		-0.59893	-0.539754	-0.668269
		-0.608587	-0.6064	-0.562357
		-0.623737	-0.64936	-0.396195
		-0.641242	-0.696144	-0.204219
		-0.657324	-0.738579	-0.027838
		-0.668947	-0.72689	0.0996334
		-0.682385	-0.703881	0.247011
		-0.694697	-0.640317	0.382043
		-0.708188	-0.529752	0.53001
		-0.719229	-0.394822	0.6511
		-0.726199	-0.287927	0.727535
		-0.729883	-0.177733	0.767937
		-0.732144	-0.0631896	0.792745
		-0.73627	0.0524022	0.83799
		-0.735392	0.139435	0.828361
		-0.731966	0.271372	0.790792
		-0.830222	0.0606564	0.237372
		-0.822083	0.102313	0.148105
		-0.812617	0.127791	0.0442929
		-0.802806	0.127363	-0.0633146
		-0.791668	0.110757	-0.185467
		-0.782048	0.0693025	-0.290969
		-0.775561	-0.0423603	-0.362115
		-0.772015	-0.183205	-0.401012
		-0.778482	-0.266947	-0.330085
		-0.788091	-0.323195	-0.224694
		-0.796529	-0.328689	-0.132158
		-0.806734	-0.312612	-0.0202283
		-0.817334	-0.280885	0.096023
		-0.82681	-0.208661	0.199945
		-0.835113	-0.0856828	0.291011
		-0.835709	-0.0133576	0.297549
		0.313374	-0.116928	-0.66459
		0.238843	-0.125942	-0.709311
		0.150318	-0.0537301	-0.762429
		0.0749745	0.0891736	-0.807637
		0.0880757	0.265477	-0.799776
		0.183437	0.363876	-0.742556
		0.326966	0.329904	-0.656435
		0.443399	0.200854	-0.586572
		0.506212	0.046564	-0.548882
		0.455439	-0.0582879	-0.579348
		0.313374	-0.116928	-0.66459
		0.592067	-0.428712	-0.336834
		0.462495	-0.463403	-0.414581
		0.3632	-0.482445	-0.47416
		0.221638	-0.468708	-0.559101
		0.0906225	-0.409793	-0.637714
		-0.0284419	-0.292559	-0.709156
		-0.141892	-0.122763	-0.777229
		-0.226507	0.156287	-0.828
		-0.22799	0.35664	-0.82889
		-0.161859	0.547246	-0.78921
		7.64073e-05	0.670669	-0.692044
		0.16907	0.753048	-0.590644
		0.338103	0.728679	-0.489219
		0.493781	0.632852	-0.395808
		0.643845	0.484464	-0.305766
		0.717151	0.313784	-0.26178
		0.764392	0.166877	-0.233434
		0.789816	-0.0235851	-0.218179
		0.768761	-0.220689	-0.230813
		0.592067	-0.428712	-0.336834
		0.742995	-0.640942	-0.0857395
		0.645233	-0.764877	-0.1444
		0.473136	-0.792575	-0.247662
		0.329493	-0.817814	-0.333852
		0.203197	-0.838989	-0.409633
		0.0588249	-0.818095	-0.49626
		-0.0675512	-0.734052	-0.572089
		-0.177309	-0.59981	-0.637947
		-0.277339	-0.480127	-0.697968
		-0.350295	-0.370937	-0.741743
		-0.425358	-0.228566	-0.786783
		-0.480317	-0.0562268	-0.81976
		-0.49434	0.129914	-0.828174
		-0.465318	0.296675	-0.81076
		-0.371041	0.44084	-0.754191
		-0.246204	0.554282	-0.679286
		-0.0908058	0.636999	-0.586043
		0.0368681	0.671125	-0.509435
		0.232554	0.708559	-0.392018
		0.392895	0.678779	-0.295809
		0.508895	0.550209	-0.226206
		0.602684	0.424854	-0.16993
		0.686745	0.314057	-0.119491
		0.779155	0.175751	-0.0640424
		0.854218	0.0333793	-0.0190026
		0.911934	-0.113057	0.0156283
		0.912743	-0.264409	0.016114
		0.896205	-0.419825	0.00619076
		0.831759	-0.548582	-0.0324785
		0.742995	-0.640942	-0.0857395
		0.625064	-0.719893	0.00403222
		0.512396	-0.822276	-0.0635718
		0.387853	-0.876846	-0.138301
		0.264691	-0.91844	-0.212201
		0.109496	-0.942259	-0.305323
		-0.0366785	-0.93444	-0.393031
		-0.199606	-0.871519	-0.490792
		-0.344492	-0.745321	-0.577727
		-0.488733	-0.559932	-0.664276
		-0.594682	-0.38663	-0.727848
		-0.659577	-0.199463	-0.766787
		-0.709191	0.0250303	-0.796557
		-0.689861	0.206688	-0.784959
		-0.596063	0.397411	-0.728677
		-0.511286	0.556495	-0.677808
		-0.38122	0.662967	-0.599765
		-0.207983	0.750065	-0.495819
		-0.0562858	0.794147	-0.404796
		0.101671	0.843918	-0.310018
		0.249962	0.80286	-0.221039
		0.39135	0.696925	-0.136202
		0.507701	0.568237	-0.0663891
		0.629666	0.386048	0.00679352
		0.698703	0.237808	0.0482176
		0.769857	0.056329	0.0909121
		0.831254	-0.110575	0.127752
		0.877371	-0.314805	0.155423
		0.848284	-0.481887	0.13797
		0.74749	-0.632085	0.0774909
		0.625064	-0.719893	0.00403222
		0.673853	-0.884699	0.19384
		0.556134	-0.991671	0.123206
		0.420473	-1.05689	0.0418052
		0.288915	-1.08353	-0.037133
		0.142874	-1.08851	-0.124762
		-0.0100866	-1.05332	-0.216542
		-0.161679	-1.00527	-0.307502
		-0.30088	-0.945964	-0.391026
		-0.435333	-0.789443	-0.471701
		-0.560855	-0.601581	-0.547018
		-0.691204	-0.406493	-0.625231
		-0.777459	-0.217787	-0.676986
		-0.832736	-0.000929523	-0.710154
		-0.799825	0.203165	-0.690406
		-0.740039	0.396843	-0.654533
		-0.616848	0.555238	-0.580615
		-0.508785	0.676662	-0.515775
		-0.3621	0.740281	-0.42776
		-0.215415	0.803901	-0.339745
		-0.0590744	0.85307	-0.245936
		0.0842306	0.832331	-0.159949
		0.233087	0.758574	-0.0706311
		0.382668	0.639024	0.0191212
		0.53088	0.506619	0.108053
		0.63709	0.347659	0.171782
		0.748128	0.181473	0.238408
		0.832292	0.025703	0.288908
		0.882017	-0.138136	0.318744
		0.908327	-0.311641	0.334531
		0.881612	-0.510105	0.318501
		0.835586	-0.679667	0.290884
		0.761961	-0.793021	0.246707
		0.673853	-0.884699	0.19384
		0.596327	-0.949629	0.307856
		0.456808	-1.0411	0.224141
		0.306846	-1.07189	0.134159
		0.132565	-1.06629	0.0295864
		-0.0771442	-1.02268	-0.0962449
		-0.25772	-0.917577	-0.204595
		-0.420939	-0.80842	-0.302531
		-0.556407	-0.650713	-0.383816
		-0.690492	-0.480061	-0.46427
		-0.803073	-0.266525	-0.531822
		-0.887188	-0.0505504	-0.582293
		-0.915751	0.157354	-0.599432
		-0.876272	0.368518	-0.575743
		-0.798598	0.567562	-0.529137
		-0.684113	0.741539	-0.460443
		-0.514745	0.848389	-0.358817
		-0.355771	0.91074	-0.263428
		-0.169713	0.962584	-0.151789
		-0.0141718	0.939988	-0.0584597
		0.149714	0.889889	0.0398764
		0.311551	0.767787	0.136983
		0.442155	0.61736	0.215349
		0.582487	0.452373	0.299552
		0.701981	0.303559	0.371252
		0.823574	0.121577	0.44421
		0.877839	-0.109779	0.476771
		0.885565	-0.301511	0.481407
		0.868306	-0.515903	0.471051
		0.831592	-0.701179	0.449021
		0.735846	-0.858161	0.391571
		0.596327	-0.949629	0.307856
		0.771819	-1.15214	0.57369
		0.650074	-1.22757	0.500639
		0.518519	-1.28831	0.421703
		0.38206	-1.34171	0.339823
		0.249042	-1.30934	0.260009
		0.0915005	-1.24026	0.16548
		-0.0842693	-1.12874	0.0600134
		-0.265675	-0.963327	-0.0488352
		-0.435881	-0.799519	-0.150963
		-0.558501	-0.615999	-0.224538
		-0.707768	-0.362288	-0.314103
		-0.808718	-0.135424	-0.374675
		-0.85996	0.0776641	-0.405422
		-0.846121	0.314588	-0.397118
		-0.788138	0.485445	-0.362327
		-0.675543	0.635186	-0.294767
		-0.537033	0.761296	-0.211657
		-0.3341	0.851609	-0.0898921
		-0.161916	0.866701	0.0134232
		-0.0023237	0.870328	0.109183
		0.175497	0.831518	0.21588
		0.335161	0.728952	0.311683
		0.474546	0.596115	0.395318
		0.623741	0.448597	0.484839
		0.770154	0.274933	0.572691
		0.885747	0.132241	0.642049
		0.987357	-0.0349895	0.703018
		1.0323	-0.25381	0.729987
		1.04782	-0.428586	0.739298
		1.07176	-0.631116	0.753661
		1.04738	-0.806799	0.739032
		0.968384	-0.961366	0.691634
		0.872554	-1.06042	0.634133
		0.771819	-1.15214	0.57369
		-0.043826	-1.25877	0.244814
		-0.162642	-1.11056	0.173521
		-0.287677	-0.967993	0.0984966
		-0.390604	-0.828628	0.0367377
		-0.522543	-0.645758	-0.0424294
		-0.616485	-0.474938	-0.0987968
		-0.702824	-0.285566	-0.150603
		-0.735962	-0.0711379	-0.170486
		-0.749758	0.114287	-0.178764
		-0.717954	0.306215	-0.159681
		-0.643317	0.478841	-0.114897
		-0.545189	0.66117	-0.0560175
		-0.377982	0.75489	0.0443114
		-0.214925	0.809904	0.14215
		-0.024238	0.808512	0.256567
		0.118082	0.774813	0.341963
		0.301852	0.708911	0.45223
		0.438639	0.623605	0.534306
		0.596836	0.476241	0.629229
		0.777142	0.325678	0.737417
		0.904246	0.150059	0.813683
		1.02997	-0.0384619	0.889118
		1.11631	-0.227834	0.940924
		1.15359	-0.403557	0.963298
		1.1584	-0.620437	0.966185
		-0.126556	-1.11947	0.355707
		-0.259357	-0.995437	0.276023
		-0.379741	-0.860097	0.203789
		-0.46348	-0.749713	0.153543
		-0.550702	-0.619172	0.101208
		-0.635198	-0.462821	0.0505079
		-0.723178	-0.286313	-0.00228195
		-0.773149	-0.121857	-0.032266
		-0.785869	0.0765141	-0.0398986
		-0.779207	0.245876	-0.0359011
		-0.688957	0.409692	0.0182511
		-0.587654	0.571909	0.079036
		-0.444859	0.701917	0.164716
		-0.307516	0.780305	0.247126
		-0.127925	0.780518	0.354886
		0.0330411	0.763774	0.45147
		0.19961	0.693811	0.551416
		0.384199	0.581934	0.662174
		0.557733	0.471656	0.766299
		0.712643	0.344421	0.859249
		0.849532	0.2591	0.941387
		-0.615266	-0.800288	0.223002
		-0.717414	-0.602228	0.16171
		-0.775404	-0.410535	0.126914
		-0.822355	-0.220433	0.0987424
		-0.875514	-0.0359838	0.0668453
		-0.906595	0.145282	0.0481961
		-0.912143	0.303225	0.0448669
		-0.845247	0.45727	0.0850066
		-0.754196	0.575095	0.13964
		-0.631404	0.675248	0.213318
		-0.470663	0.763383	0.309767
		-0.323018	0.781382	0.398358
		-0.196754	0.75663	0.47412
		-0.0449574	0.708555	0.565202
		0.076476	0.691048	0.638065
		0.233104	0.635728	0.732046
		0.36903	0.596489	0.813606
		0.473215	0.57492	0.87612
		0.57257	0.560596	0.935735
		-0.790806	-0.50386	0.278206
		-0.7964	-0.345765	0.274849
		-0.853209	-0.140965	0.240763
		-0.885789	0.027574	0.221214
		-0.885159	0.191325	0.221592
		-0.873459	0.35348	0.228612
		-0.813342	0.547977	0.264684
		-0.701301	0.64979	0.331911
		-0.56712	0.74841	0.412424
		-0.414936	0.805114	0.503739
		-0.24128	0.799738	0.607937
		-0.0939015	0.758829	0.696368
		0.0721506	0.734889	0.796004
		0.261052	0.661779	0.90935
		-0.919865	-0.167251	0.3613
		-0.922005	-0.0285448	0.360017
		-0.951994	0.166899	0.342022
		-0.943001	0.304001	0.347419
		-0.911744	0.437892	0.366174
		-0.84709	0.566969	0.404968
		-0.721903	0.680728	0.480083
		-0.594616	0.761233	0.556459
		-0.458971	0.814171	0.63785
		-0.322612	0.820874	0.719669
		-0.208518	0.830786	0.788128
		-0.0944231	0.840699	0.856588
		-1.02292	0.274377	0.459998
		-0.977972	0.432104	0.486969
		-0.919822	0.555075	0.52186
		-0.815914	0.684561	0.584207
		-0.711278	0.767957	0.646992
		-0.621868	0.814141	0.700641
		0.748743	0.182952	-0.507773
		0.666795	0.246346	-0.613565
		0.577677	0.239498	-0.728615
		0.487535	0.160748	-0.844986
		0.430172	0.031893	-0.91904
		0.411734	-0.148728	-0.942842
		0.440416	-0.238971	-0.905814
		0.500853	-0.327486	-0.827792
		0.570509	-0.325689	-0.737868
		0.653481	-0.317181	-0.630753
		0.742599	-0.186597	-0.515705
		0.762061	-0.0578093	-0.49058
		0.769231	0.0743006	-0.481324
		0.748743	0.182952	-0.507773
		0.743601	0.441357	-0.27839
		0.659234	0.547209	-0.387305
		0.547087	0.567374	-0.532084
		0.445228	0.564018	-0.663581
		0.363946	0.513617	-0.768514
		0.282663	0.401051	-0.873448
		0.202408	0.236401	-0.977055
		0.148903	0.0230265	-1.04613
		0.154045	-0.175229	-1.03949
		0.206515	-0.344925	-0.971752
		0.308373	-0.465898	-0.840258
		0.410231	-0.524707	-0.708762
		0.533696	-0.496149	-0.549371
		0.663336	-0.407107	-0.382009
		0.739476	-0.220615	-0.283715
		0.801211	-0.0509242	-0.204017
		0.815618	0.152371	-0.185417
		0.801216	0.322065	-0.20401
		0.743601	0.441357	-0.27839
		0.810235	0.691853	0.0436545
		0.728572	0.755358	-0.0617697
		0.60405	0.830612	-0.222524
		0.480623	0.792487	-0.381866
		0.37759	0.76933	-0.514877
		0.250107	0.691196	-0.679454
		0.152264	0.532979	-0.805767
		0.101375	0.34133	-0.871464
		0.0718949	0.174652	-0.909522
		0.0607832	0.00293909	-0.923867
		0.0547803	-0.180454	-0.931616
		0.0997866	-0.35727	-0.873514
		0.175366	-0.480787	-0.775943
		0.266233	-0.577655	-0.658637
		0.380537	-0.629548	-0.511074
		0.532551	-0.619819	-0.314828
		0.634489	-0.483283	-0.183228
		0.709869	-0.298348	-0.0859146
		0.785249	-0.113412	0.0113991
		0.833017	0.171611	0.0730664
		0.859416	0.369974	0.107146
		0.85216	0.546722	0.0977785
		0.810235	0.691853	0.0436545
		0.779906	0.716322	0.240523
		0.692432	0.842561	0.127597
		0.598854	0.909005	0.00679026
		0.495105	0.937246	-0.127148
		0.393388	0.923962	-0.258461
		0.271329	0.895729	-0.416036
		0.144183	0.817667	-0.580178
		0.0577218	0.646588	-0.691797
		-0.0114477	0.460559	-0.781093
		-0.0612911	0.279512	-0.84544
		-0.0999459	0.0851769	-0.895342
		-0.117241	-0.145701	-0.917669
		-0.096901	-0.37658	-0.891411
		-0.034857	-0.567597	-0.811314
		0.0892345	-0.703804	-0.651115
		0.223499	-0.740351	-0.477783
		0.350644	-0.723746	-0.313642
		0.468635	-0.67392	-0.161319
		0.610022	-0.579249	0.0212072
		0.713774	-0.423119	0.155149
		0.815494	-0.164008	0.286466
		0.871441	0.0768349	0.358692
		0.887719	0.297747	0.379707
		0.881619	0.483779	0.371831
		0.848055	0.646558	0.328501
		0.779906	0.716322	0.240523
		0.754765	0.759717	0.444088
		0.67694	0.863503	0.343618
		0.579654	0.96226	0.218025
		0.472122	1.02251	0.0792042
		0.351267	1.0141	-0.076817
		0.236548	0.942078	-0.224915
		0.134119	0.866707	-0.357148
		0.0562705	0.784646	-0.457649
		-0.0195354	0.660728	-0.555512
		-0.0789575	0.5117	-0.632225
		-0.147601	0.334207	-0.720841
		-0.213176	0.124903	-0.805497
		-0.236754	-0.0442074	-0.835936
		-0.251119	-0.246801	-0.85448
		-0.234759	-0.457757	-0.83336
		-0.198938	-0.663686	-0.787117
		-0.105755	-0.802628	-0.666819
		0.0376214	-0.882956	-0.481724
		0.19944	-0.906353	-0.27282
		0.352054	-0.834318	-0.0758006
		0.487258	-0.747218	0.0987444
		0.587652	-0.568042	0.22835
		0.696241	-0.370447	0.368536
		0.765918	-0.120958	0.458487
		0.835587	0.0665812	0.548427
		0.856113	0.3914	0.574925
		0.802883	0.612392	0.506207
		0.754765	0.759717	0.444088
		0.598415	0.725859	0.478267
		0.519101	0.820058	0.375875
		0.433607	0.915939	0.265504
		0.318241	0.968088	0.116569
		0.206994	0.99837	-0.0270468
		0.0988366	0.934455	-0.166675
		-0.0103513	0.860448	-0.307634
		-0.109239	0.762892	-0.435295
		-0.208126	0.665335	-0.562956
		-0.307014	0.567779	-0.690618
		-0.369851	0.3878	-0.771738
		-0.416206	0.182589	-0.831582
		-0.444021	-0.0276688	-0.86749
		-0.463595	-0.219424	-0.892759
		-0.475959	-0.402769	-0.90872
		-0.467721	-0.633213	-0.898086
		-0.414161	-0.855249	-0.828941
		-0.294675	-0.929264	-0.674688
		-0.178278	-0.971321	-0.524423
		-0.0660012	-0.99151	-0.379477
		0.066877	-0.996561	-0.207934
		0.198726	-0.949468	-0.037721
		0.332636	-0.819954	0.135153
		0.442856	-0.611381	0.277444
		0.553076	-0.402809	0.419735
		0.623123	-0.214419	0.510164
		0.68905	-0.00416295	0.595274
		0.738497	0.231325	0.659108
		0.738499	0.418035	0.659112
		0.70966	0.571104	0.621881
		0.662278	0.666984	0.560712
		0.598415	0.725859	0.478267
		0.695165	0.649167	0.83919
		0.622783	0.740733	0.745747
		0.519817	0.840625	0.61282
		0.395441	0.915545	0.452255
		0.292474	0.953839	0.319327
		0.177272	0.933866	0.170605
		0.0508555	0.865614	0.00740411
		-0.0745416	0.807351	-0.15448
		-0.180569	0.692485	-0.291359
		-0.272324	0.594266	-0.409812
		-0.355924	0.452762	-0.517737
		-0.42729	0.246331	-0.609869
		-0.481326	0.024916	-0.679628
		-0.506817	-0.224801	-0.712535
		-0.509878	-0.439559	-0.716488
		-0.490511	-0.680954	-0.691486
		-0.465027	-0.862417	-0.658586
		-0.395704	-0.983949	-0.569092
		-0.284582	-1.06553	-0.425636
		-0.159185	-1.06886	-0.263753
		-0.00932166	-1.07886	-0.070283
		0.12729	-1.03391	0.106078
		0.241473	-0.962331	0.253485
		0.365852	-0.790863	0.414056
		0.479017	-0.606076	0.560149
		0.565675	-0.434606	0.672022
		0.669665	-0.216522	0.806271
		0.747149	-0.0117561	0.9063
		0.633499	0.771741	0.995603
		0.537778	0.818305	0.87203
		0.426782	0.838264	0.728736
		0.334115	0.853234	0.609106
		0.211917	0.886496	0.451352
		0.108048	0.853242	0.31726
		0.0133433	0.78673	0.194999
		-0.0935812	0.723545	0.0569621
		-0.195414	0.648718	-0.0745015
		-0.294193	0.542297	-0.202022
		-0.376678	0.410932	-0.308509
		-0.452036	0.287881	-0.405793
		-0.510082	0.149863	-0.480729
		-0.528414	-0.0297285	-0.504396
		-0.540637	-0.210983	-0.520174
		-0.563043	-0.430484	-0.5491
		-0.539623	-0.570168	-0.518866
		-0.514168	-0.751424	-0.486004
		-0.442888	-0.91439	-0.393984
		-0.347168	-1.02248	-0.270411
		-0.225988	-1.06572	-0.113972
		-0.0936066	-1.06074	0.0569292
		0.0438664	-1.06739	0.234403
		0.157919	-0.995894	0.381642
		0.266881	-0.851227	0.522309
		0.369734	-0.704896	0.655089
		0.467494	-0.608452	0.781294
		0.560162	-0.500368	0.900927
		0.434082	0.971889	0.974183
		0.333616	0.968612	0.844483
		0.226046	0.957061	0.705614
		0.0738257	0.937248	0.509102
		-0.050991	0.879351	0.347967
		-0.151451	0.814825	0.218275
		-0.27931	0.727132	0.0532134
		-0.397018	0.616261	-0.0987441
		-0.475149	0.525241	-0.19961
		-0.546172	0.381246	-0.291299
		-0.609073	0.194208	-0.372501
		-0.653706	0.00219773	-0.430121
		-0.656729	-0.211347	-0.434025
		-0.632349	-0.462975	-0.40255
		-0.561289	-0.686476	-0.310815
		-0.479072	-0.861976	-0.204674
		-0.368449	-0.943128	-0.0618629
		-0.260873	-0.992826	0.0770141
		-0.137065	-1.00611	0.236848
		0.00500552	-0.963119	0.420257
		0.125761	-0.883701	0.576148
		0.227229	-0.747993	0.707141
		0.329711	-0.602353	0.839443
		0.350746	0.961982	1.10262
		0.25015	0.968714	0.972753
		0.136217	0.9068	0.825668
		0.0150989	0.836517	0.669309
		-0.0865162	0.77125	0.538126
		-0.195316	0.697614	0.397669
		-0.280505	0.607226	0.287693
		-0.384171	0.521867	0.153863
		-0.475519	0.433155	0.0359349
		-0.563784	0.312628	-0.0780132
		-0.635623	0.16698	-0.170756
		-0.681794	-0.0372804	-0.230361
		-0.701278	-0.228155	-0.255515
		-0.694075	-0.405644	-0.246216
		-0.663261	-0.599884	-0.206436
		-0.588315	-0.733862	-0.109682
		-0.512343	-0.857793	-0.0116044
		-0.407639	-0.886294	0.123565
		-0.281376	-0.951639	0.286568
		-0.155118	-0.955031	0.449563
		-0.0360513	-0.904839	0.603275
		0.0306666	-0.871374	0.689406
		0.118938	-0.812801	0.803362
		0.0603159	0.920359	0.963704
		-0.0318589	0.883569	0.844709
		-0.124034	0.846779	0.725714
		-0.217234	0.738075	0.605396
		-0.305313	0.617664	0.491688
		-0.386223	0.505614	0.387235
		-0.472254	0.405272	0.276172
		-0.549067	0.333361	0.177008
		-0.615638	0.238035	0.091066
		-0.680162	0.100898	0.00776741
		-0.733421	-0.0496178	-0.0609877
		-0.783607	-0.23191	-0.125777
		-0.794875	-0.40417	-0.140324
		-0.758008	-0.599845	-0.0927297
		-0.682223	-0.785487	0.00510675
		-0.57776	-0.875802	0.139965
		-0.486611	-0.910927	0.257637
		-0.382147	-0.939362	0.392497
		-0.264369	-0.961108	0.544545
		-0.146591	-0.982854	0.696593
		-0.272969	0.873374	0.769465
		-0.341731	0.757864	0.680694
		-0.408443	0.662446	0.594571
		-0.48439	0.538567	0.496525
		-0.565471	0.42641	0.391852
		-0.648603	0.294161	0.284531
		-0.722493	0.128421	0.189141
		-0.769696	-0.0239333	0.128204
		-0.808689	-0.157872	0.077865
		-0.80867	-0.34373	0.0778889
		-0.781964	-0.516202	0.112365
		-0.693668	-0.705439	0.226353
		-0.595117	-0.794216	0.35358
		-0.494515	-0.862901	0.483454
		-0.367232	-0.856247	0.647773
		-0.258433	-0.78261	0.788231
		-0.444029	0.664329	0.784652
		-0.530999	0.553941	0.672377
		-0.613875	0.421847	0.565386
		-0.676289	0.304822	0.484812
		-0.739725	0.177774	0.402917
		-0.78986	0.0574302	0.338194
		-0.831809	-0.106324	0.284039
		-0.847156	-0.256669	0.264226
		-0.845109	-0.422016	0.266869
		-0.783718	-0.624	0.346124
		-0.722326	-0.764188	0.425378
		-0.643542	-0.857579	0.527087
		-0.514621	-0.892423	0.69352
		-0.350913	-0.895472	0.904863
		-0.241434	-0.811767	1.0462
		-0.141163	-0.694674	1.17564
		-0.0367998	-0.599287	1.31037
		0.0419842	-0.507286	1.41208
		-0.743387	0.366234	0.634211
		-0.803547	0.269588	0.556546
		-0.867786	0.132986	0.473616
		-0.920808	-0.0169113	0.405166
		-0.94222	-0.165088	0.377523
		-0.951396	-0.378158	0.365677
		-0.918766	-0.551206	0.407802
		-0.891234	-0.712612	0.443345
		-0.845349	-0.817393	0.502582
		-0.94809	0.0917619	0.605968
		-1.01434	-0.0027721	0.520447
		-1.02663	-0.122341	0.504579
		-1.00226	-0.251956	0.536029
		-0.984012	-0.379897	0.559592
		0.884666	-0.110651	0.169078
		0.880112	-0.177061	0.129261
		0.870429	-0.23479	0.0445952
		0.857491	-0.279209	-0.0685324
		0.84383	-0.275592	-0.187985
		0.8303	-0.225388	-0.306288
		0.822031	-0.137277	-0.378593
		0.815784	-0.0174803	-0.433217
		0.819614	0.096964	-0.399726
		0.830316	0.16077	-0.306148
		0.84258	0.194626	-0.198913
		0.854186	0.198389	-0.097429
		0.867535	0.160194	0.0192929
		0.874424	0.090023	0.0795229
		0.881476	0.0273759	0.14119
		0.883926	-0.0430845	0.162609
		0.884666	-0.110651	0.169078
		0.795601	-0.539538	0.706353
		0.783378	-0.612562	0.599477
		0.768425	-0.688775	0.468729
		0.751048	-0.733552	0.316781
		0.732957	-0.74979	0.158596
		0.715192	-0.750961	0.00325879
		0.697202	-0.700992	-0.154042
		0.679884	-0.640447	-0.305465
		0.664624	-0.587289	-0.438895
		0.650505	-0.481396	-0.562354
		0.644575	-0.365937	-0.614203
		0.643922	-0.232075	-0.619915
		0.645306	-0.0860423	-0.607814
		0.651131	0.0602829	-0.556879
		0.66093	0.164743	-0.471204
		0.674171	0.243852	-0.35542
		0.690652	0.329193	-0.211314
		0.708355	0.389037	-0.0565165
		0.726283	0.397742	0.100245
		0.739628	0.379062	0.216927
		0.754011	0.34691	0.342696
		0.769597	0.308819	0.478975
		0.782657	0.235957	0.593168
		0.790766	0.159759	0.664074
		0.797042	0.0398088	0.718951
		0.80126	-0.0727545	0.755835
		0.804786	-0.176336	0.786662
		0.805948	-0.307155	0.796828
		0.804035	-0.436673	0.780094
		0.795601	-0.539538	0.706353
		0.677655	-0.649291	0.991085
		0.66339	-0.601304	0.866359
		0.646205	-0.584035	0.716093
		0.629389	-0.591174	0.569051
		0.611222	-0.639622	0.4102
		0.595291	-0.668084	0.270907
		0.577975	-0.698157	0.119494
		0.559606	-0.714552	-0.0411239
		0.542385	-0.657585	-0.1917
		0.523761	-0.582381	-0.35455
		0.506005	-0.508651	-0.509807
		0.484739	-0.389328	-0.695749
		0.472308	-0.257248	-0.80445
		0.465438	-0.13857	-0.86452
		0.462357	0.00935252	-0.891456
		0.464672	0.136229	-0.871216
		0.470461	0.25721	-0.820601
		0.478355	0.350836	-0.751575
		0.493512	0.467812	-0.619039
		0.512697	0.54228	-0.451292
		0.530031	0.552504	-0.299725
		0.547234	0.515386	-0.149304
		0.560963	0.484163	-0.0292583
		0.578481	0.482183	0.123921
		0.595149	0.461828	0.269662
		0.610282	0.412368	0.401981
		0.623362	0.330716	0.516355
		0.639565	0.247729	0.658035
		0.653348	0.156959	0.778546
		0.665226	0.0614912	0.882412
		0.677456	-0.0385356	0.989346
		0.686378	-0.125023	1.06736
		0.698406	-0.192997	1.17253
		0.51972	-0.61385	0.926162
		0.50382	-0.590983	0.787134
		0.490156	-0.587496	0.667656
		0.473959	-0.618784	0.526032
		0.457252	-0.653118	0.379951
		0.439526	-0.693542	0.224955
		0.417838	-0.692161	0.0353145
		0.400918	-0.675386	-0.112629
		0.385512	-0.629927	-0.247341
		0.367885	-0.584634	-0.401463
		0.352644	-0.531645	-0.534736
		0.336514	-0.438123	-0.675768
		0.321421	-0.358056	-0.807744
		0.31159	-0.240002	-0.893706
		0.303633	-0.117298	-0.963277
		0.3001	0.0252867	-0.99417
		0.301533	0.151703	-0.981645
		0.302981	0.258572	-0.968978
		0.309199	0.380836	-0.914614
		0.317981	0.498781	-0.837822
		0.332239	0.603604	-0.713154
		0.347532	0.694971	-0.57943
		0.364207	0.768398	-0.433631
		0.384153	0.808989	-0.259225
		0.403605	0.826988	-0.0891351
		0.422054	0.819349	0.0721807
		0.438793	0.814589	0.218544
		0.455893	0.785798	0.368068
		0.471119	0.752355	0.5012
		0.484651	0.702245	0.619521
		0.499202	0.658225	0.746757
		0.51224	0.585523	0.860762
		0.526643	0.514426	0.9867
		0.541195	0.470407	1.11394
		0.55078	0.442556	1.19775
		0.364681	-0.683868	0.88656
		0.34974	-0.646564	0.755922
		0.332732	-0.62159	0.607201
		0.316278	-0.633219	0.463328
		0.295668	-0.649666	0.283124
		0.27818	-0.66746	0.13021
		0.25842	-0.665541	-0.0425687
		0.238808	-0.636137	-0.214058
		0.217792	-0.588496	-0.397823
		0.194855	-0.525701	-0.598382
		0.178492	-0.450316	-0.741458
		0.161574	-0.338329	-0.889382
		0.150012	-0.207717	-0.990481
		0.143269	-0.0417199	-1.04944
		0.140349	0.113811	-1.07497
		0.141769	0.261959	-1.06255
		0.14716	0.427126	-1.01542
		0.157093	0.552865	-0.928566
		0.171884	0.674304	-0.799239
		0.186878	0.763699	-0.668132
		0.203793	0.837939	-0.52023
		0.22176	0.898502	-0.363122
		0.244788	0.92272	-0.161766
		0.264382	0.913159	0.00956027
		0.281723	0.903468	0.161186
		0.301834	0.89699	0.337033
		0.315887	0.881005	0.459917
		0.331843	0.869709	0.599433
		0.349554	0.835616	0.754292
		0.364494	0.798312	0.884929
		0.377514	0.776162	0.998772
		0.395538	0.777196	1.15637
		0.408188	0.779448	1.26698
		0.423423	0.797113	1.4002
		0.439009	0.810219	1.53648
		0.206428	-0.729401	0.818856
		0.194454	-0.701123	0.714163
		0.175561	-0.680844	0.548962
		0.157052	-0.704719	0.387121
		0.139043	-0.705717	0.229651
		0.120184	-0.725041	0.0647473
		0.101807	-0.701687	-0.0959343
		0.0816966	-0.675383	-0.27178
		0.0640037	-0.641328	-0.426485
		0.0462938	-0.587472	-0.581339
		0.0289171	-0.518364	-0.73328
		0.0132576	-0.432406	-0.870204
		0.000849025	-0.300569	-0.978704
		-0.00864195	-0.138105	-1.06169
		-0.00912837	0.0248575	-1.06595
		-0.00838037	0.161993	-1.0594
		-0.00676524	0.297654	-1.04528
		-0.00221548	0.44414	-1.0055
		0.00840422	0.580299	-0.912642
		0.0223258	0.702932	-0.790913
		0.0406171	0.778586	-0.630975
		0.0566743	0.834313	-0.490573
		0.0718644	0.891516	-0.357752
		0.0940085	0.917116	-0.164126
		0.110634	0.916514	-0.0187575
		0.127092	0.908286	0.125154
		0.144584	0.906209	0.278105
		0.165195	0.902781	0.458321
		0.183905	0.894679	0.621917
		0.197945	0.878701	0.744688
		0.214237	0.862848	0.887143
		0.228611	0.862121	1.01283
		0.249905	0.869394	1.19902
		0.267231	0.859692	1.35051
		0.0850132	-0.658862	1.07327
		0.067834	-0.629788	0.923052
		0.0496471	-0.626445	0.764027
		0.0314768	-0.642729	0.605148
		0.0128109	-0.681691	0.441935
		-0.00431874	-0.711495	0.292155
		-0.0233315	-0.745951	0.125909
		-0.0418653	-0.738102	-0.0361482
		-0.0626621	-0.691146	-0.217994
		-0.0844831	-0.650296	-0.408794
		-0.102373	-0.592583	-0.565219
		-0.119073	-0.521203	-0.711245
		-0.133097	-0.368122	-0.833872
		-0.140118	-0.179858	-0.895259
		-0.144727	-0.0035152	-0.935558
		-0.145553	0.162506	-0.942781
		-0.142067	0.301633	-0.912306
		-0.135658	0.431892	-0.856266
		-0.124277	0.565495	-0.756751
		-0.105182	0.70564	-0.589783
		-0.0802226	0.808424	-0.371541
		-0.0574602	0.87181	-0.172509
		-0.0329467	0.893037	0.0418346
		-0.0108285	0.906558	0.235235
		0.00838254	0.909322	0.403214
		0.0260408	0.922553	0.557616
		0.044046	0.931276	0.715051
		0.061539	0.936947	0.868009
		0.0812621	0.942764	1.04047
		-0.0877347	-0.729358	0.878819
		-0.108606	-0.753631	0.696322
		-0.130685	-0.791751	0.503262
		-0.151527	-0.855805	0.321029
		-0.171878	-0.876984	0.143078
		-0.19226	-0.858383	-0.0351366
		-0.210042	-0.824315	-0.190621
		-0.230622	-0.773593	-0.37057
		-0.253831	-0.698556	-0.573513
		-0.273432	-0.562085	-0.744897
		-0.284882	-0.383785	-0.845017
		-0.290598	-0.191351	-0.895
		-0.291957	-0.00629243	-0.90688
		-0.286695	0.171535	-0.860872
		-0.277076	0.341987	-0.77676
		-0.263435	0.489743	-0.657489
		-0.247303	0.565739	-0.516433
		-0.228557	0.637311	-0.352515
		-0.208235	0.698272	-0.174827
		-0.189122	0.745386	-0.00770336
		-0.171905	0.767897	0.14284
		-0.151722	0.781415	0.319319
		-0.132915	0.773425	0.483764
		-0.115852	0.768384	0.632968
		-0.0933904	0.762155	0.829366
		-0.234825	-0.700694	0.908719
		-0.250591	-0.701526	0.770861
		-0.269431	-0.760487	0.60613
		-0.287053	-0.825485	0.452046
		-0.307779	-0.908952	0.270819
		-0.328217	-0.917657	0.0921093
		-0.350238	-0.895938	-0.100443
		-0.369156	-0.85575	-0.265853
		-0.386703	-0.794134	-0.419289
		-0.401999	-0.732398	-0.553031
		-0.416808	-0.627926	-0.682521
		-0.428377	-0.457688	-0.783676
		-0.433873	-0.297809	-0.831736
		-0.433663	-0.123899	-0.829897
		-0.431535	0.0348577	-0.811289
		-0.427154	0.193733	-0.772987
		-0.417569	0.343731	-0.689175
		-0.402413	0.460463	-0.556655
		-0.38464	0.552927	-0.401244
		-0.365983	0.624081	-0.238112
		-0.347478	0.66777	-0.0763071
		-0.328608	0.687071	0.0886949
		-0.311289	0.697137	0.240125
		-0.294823	0.688854	0.384106
		-0.277154	0.694362	0.538598
		-0.262423	0.689038	0.667408
		-0.246688	0.72953	0.804995
		-0.394602	-0.610497	0.827689
		-0.409902	-0.623419	0.693908
		-0.428575	-0.6695	0.530634
		-0.445509	-0.757413	0.382562
		-0.462986	-0.809412	0.229747
		-0.478776	-0.844831	0.0916783
		-0.496124	-0.850389	-0.0600115
		-0.515357	-0.841085	-0.228181
		-0.531217	-0.798622	-0.366857
		-0.547111	-0.717218	-0.505837
		-0.563169	-0.643313	-0.646247
		-0.575183	-0.525723	-0.751295
		-0.583136	-0.383919	-0.82083
		-0.583619	-0.223682	-0.825056
		-0.582037	-0.0902792	-0.811221
		-0.576212	0.0553665	-0.760293
		-0.572092	0.203903	-0.724262
		-0.562679	0.331796	-0.641956
		-0.55071	0.455351	-0.537302
		-0.53597	0.523658	-0.408415
		-0.520016	0.566576	-0.268918
		-0.50321	0.608049	-0.121971
		-0.486551	0.622552	0.0236987
		-0.470743	0.6385	0.161919
		-0.45867	0.645233	0.267485
		-0.442845	0.641711	0.405857
		-0.427201	0.65016	0.542649
		-0.412934	0.676499	0.6674
		-0.399553	0.743224	0.784398
		-0.535965	-0.526	0.907674
		-0.553312	-0.551053	0.755991
		-0.570952	-0.630097	0.601753
		-0.590297	-0.706246	0.432601
		-0.612054	-0.75106	0.242359
		-0.631089	-0.792708	0.075916
		-0.650159	-0.795378	-0.090831
		-0.669264	-0.75907	-0.257882
		-0.688421	-0.664294	-0.42539
		-0.70297	-0.581229	-0.552603
		-0.710749	-0.451273	-0.620622
		-0.714644	-0.285095	-0.654677
		-0.714619	-0.121676	-0.654464
		-0.713053	0.0313429	-0.640768
		-0.704846	0.18477	-0.569004
		-0.694244	0.32635	-0.476302
		-0.682229	0.411045	-0.371244
		-0.662884	0.487195	-0.202093
		-0.642832	0.534902	-0.0267633
		-0.620532	0.543767	0.168226
		-0.602986	0.537348	0.321643
		-0.583753	0.547524	0.489821
		-0.565191	0.547164	0.652125
		-0.548007	0.564711	0.802376
		-0.531349	0.598717	0.948033
		-0.520479	0.630868	1.04308
		-0.698076	-0.393194	0.806233
		-0.71205	-0.44391	0.684044
		-0.727555	-0.503772	0.548469
		-0.743571	-0.566683	0.408432
		-0.760952	-0.631201	0.256451
		-0.777659	-0.685133	0.110371
		-0.793722	-0.689348	-0.0300896
		-0.811679	-0.678654	-0.187098
		-0.825915	-0.619516	-0.311576
		-0.838652	-0.512103	-0.42295
		-0.85106	-0.389614	-0.531445
		-0.85904	-0.247227	-0.601224
		-0.860009	-0.108829	-0.609696
		-0.856189	0.0254132	-0.57629
		-0.848599	0.149402	-0.509929
		-0.837587	0.267627	-0.413635
		-0.823974	0.342398	-0.294608
		-0.807778	0.393281	-0.15299
		-0.79071	0.423158	-0.00374753
		-0.776868	0.427207	0.117285
		-0.761479	0.420835	0.251843
		-0.744559	0.423609	0.399787
		-0.725418	0.426549	0.567159
		-0.707148	0.450496	0.726906
		-0.690277	0.511966	0.874426
		-0.67887	0.567005	0.974166
		-0.873697	-0.1672	0.586669
		-0.888119	-0.240126	0.460558
		-0.900146	-0.324894	0.355394
		-0.914389	-0.409806	0.230861
		-0.932749	-0.460494	0.0703173
		-0.954047	-0.463384	-0.115909
		-0.968765	-0.38786	-0.244603
		-0.978971	-0.207064	-0.333844
		-0.975329	-0.0808519	-0.301994
		-0.962153	0.0564797	-0.186788
		-0.943661	0.153667	-0.025096
		-0.926991	0.187748	0.120671
		-0.907219	0.18154	0.293554
		-0.890991	0.134609	0.435448
		-0.879833	0.0378569	0.533009
		-0.874993	-0.0443101	0.575334
		-0.873697	-0.1672	0.586669
		1.16541	-0.166343	0.871037
		1.0744	0.0323667	0.89196
		0.9254	0.248198	0.926214
		0.806164	0.360732	0.953626
		0.648815	0.471632	0.9898
		0.466602	0.568394	1.03169
		0.30871	0.692343	1.06799
		1.26453	-0.245877	0.689739
		1.23588	-0.0181179	0.696326
		1.16236	0.214261	0.713228
		0.994622	0.409888	0.751789
		0.822968	0.546465	0.791252
		0.637482	0.708619	0.833894
		0.455264	0.792404	0.875785
		0.286335	0.863672	0.914621
		0.896538	-0.908526	0.615827
		0.996942	-0.68604	0.592744
		1.05928	-0.478392	0.578412
		1.11329	-0.224805	0.565997
		1.08447	0.00543768	0.572623
		0.995287	0.292644	0.593125
		0.865149	0.47892	0.623043
		0.699127	0.597544	0.661211
		0.495588	0.688128	0.708003
		0.299299	0.759178	0.753129
		0.135453	0.824989	0.790797
		-0.0463353	0.856974	0.832589
		-0.0739968	-1.073	0.680437
		0.150134	-1.10895	0.62891
		0.401334	-1.03279	0.57116
		0.624389	-0.892594	0.519881
		0.819301	-0.688356	0.475072
		0.941352	-0.415495	0.447013
		1.01206	-0.131809	0.430756
		0.980095	0.173526	0.438106
		0.829976	0.415	0.472618
		0.591524	0.639589	0.527437
		0.35802	0.746925	0.581118
		0.0886238	0.800496	0.643051
		-0.196245	0.768557	0.708541
		-0.468415	0.737169	0.771112
		-0.667726	0.637157	0.816932
		-0.641527	-0.651718	0.652398
		-0.489806	-0.769495	0.617518
		-0.326434	-0.860563	0.579959
		-0.105992	-0.942575	0.529281
		0.148314	-0.918308	0.470817
		0.388787	-0.868452	0.415533
		0.59495	-0.761156	0.368137
		0.766257	-0.583347	0.328755
		0.922094	-0.340723	0.292928
		0.980998	-0.069608	0.279387
		0.944606	0.190773	0.287753
		0.825115	0.454053	0.315224
		0.638538	0.642344	0.358117
		0.410362	0.756764	0.410573
		0.196019	0.845593	0.45985
		-0.0272488	0.842338	0.511178
		-0.272184	0.746439	0.567488
		-0.528227	0.610755	0.626351
		-0.718375	0.42557	0.670065
		-0.878293	-0.498068	0.548318
		-0.720881	-0.621334	0.51213
		-0.473699	-0.766663	0.455304
		-0.217061	-0.833415	0.396304
		-0.0182473	-0.883198	0.350597
		0.191094	-0.880408	0.302471
		0.411499	-0.838049	0.2518
		0.634221	-0.697892	0.200598
		0.830529	-0.532856	0.155467
		0.997743	-0.277931	0.117026
		1.0477	0.0499397	0.10554
		0.973093	0.320171	0.122693
		0.797651	0.572896	0.163026
		0.542794	0.750449	0.221616
		0.29722	0.856771	0.278073
		0.0118513	0.850603	0.343678
		-0.249955	0.734761	0.403866
		-0.460006	0.595167	0.452156
		-0.637039	0.424475	0.492855
		-0.782662	0.261692	0.526333
		-0.895268	0.0678103	0.55222
		-0.872886	-0.450976	0.388563
		-0.725915	-0.614448	0.354775
		-0.528654	-0.762672	0.309426
		-0.288833	-0.863321	0.254292
		-0.0959748	-0.907214	0.209955
		0.134464	-0.936411	0.156978
		0.35552	-0.894156	0.106158
		0.631296	-0.790733	0.0427586
		0.839116	-0.585737	-0.00501836
		0.966821	-0.292759	-0.0343772
		0.997272	0.0417269	-0.0413775
		0.870768	0.323674	-0.012295
		0.684016	0.524616	0.0306386
		0.493385	0.666595	0.0744638
		0.229243	0.740058	0.135189
		-0.0879664	0.713229	0.208114
		-0.356562	0.59052	0.269863
		-0.629035	0.408848	0.332503
		-0.790993	0.173178	0.369737
		-0.9209	-0.0676336	0.399601
		-0.961833	-0.304585	0.409012
		-0.872886	-0.450976	0.388563
		-0.833862	-0.497943	0.22108
		-0.641928	-0.666169	0.176956
		-0.406258	-0.812847	0.122776
		-0.148943	-0.866975	0.0636205
		0.126105	-0.88761	0.000388222
		0.389613	-0.78444	-0.060191
		0.63103	-0.610269	-0.115692
		0.773434	-0.355389	-0.14843
		0.831189	-0.0584277	-0.161707
		0.787652	0.221	-0.151698
		0.657187	0.444268	-0.121705
		0.425975	0.636941	-0.0685504
		0.153206	0.755819	-0.005842
		-0.14012	0.756023	0.0615922
		-0.391987	0.679535	0.119495
		-0.591302	0.566098	0.165317
		-0.798989	0.347608	0.213063
		-0.891564	0.121088	0.234346
		-0.963683	-0.137247	0.250926
		-0.929507	-0.345116	0.243069
		-0.833862	-0.497943	0.22108
		-0.554259	-0.494564	-0.00171052
		-0.34883	-0.650459	-0.0489378
		-0.0987947	-0.797798	-0.10642
		0.138129	-0.780797	-0.160887
		0.436478	-0.695133	-0.229476
		0.660826	-0.526961	-0.281053
		0.823994	-0.27572	-0.318565
		0.850127	0.0288724	-0.324573
		0.798262	0.356427	-0.312649
		0.672685	0.601584	-0.28378
		0.421578	0.775263	-0.226051
		0.127473	0.900877	-0.158438
		-0.165806	0.848418	-0.0910142
		-0.455868	0.716941	-0.0243303
		-0.697571	0.501831	0.0312363
		-0.803848	0.272878	0.0556689
		-0.805947	0.00892082	0.0561515
		-0.742869	-0.278561	0.04165
		-0.554259	-0.494564	-0.00171052
		-0.660117	-0.512753	-0.135886
		-0.443977	-0.628037	-0.185575
		-0.188933	-0.754738	-0.244209
		0.0918633	-0.729113	-0.308763
		0.382743	-0.637308	-0.375635
		0.609859	-0.397156	-0.427848
		0.731966	-0.0959398	-0.455919
		0.672878	0.249809	-0.442335
		0.506985	0.5448	-0.404197
		0.234826	0.77591	-0.341629
		-0.190964	0.849011	-0.243742
		-0.505798	0.716704	-0.171363
		-0.740119	0.495951	-0.117494
		-0.893385	0.17363	-0.0822584
		-0.900941	-0.109349	-0.0805214
		-0.802232	-0.328449	-0.103214
		-0.660117	-0.512753	-0.135886
		-0.6768	-0.500059	-0.290562
		-0.505148	-0.636609	-0.330024
		-0.304093	-0.712923	-0.376246
		-0.0276729	-0.75973	-0.439793
		0.180671	-0.704734	-0.487691
		0.391296	-0.551397	-0.536112
		0.580353	-0.340061	-0.579576
		0.669751	-0.0348596	-0.600128
		0.630087	0.303971	-0.591009
		0.454071	0.545121	-0.550544
		0.226441	0.646466	-0.498213
		0.000445958	0.708586	-0.446258
		-0.248307	0.704212	-0.38907
		-0.486599	0.602055	-0.334288
		-0.718892	0.356073	-0.280885
		-0.856433	0.133901	-0.249265
		-0.860996	-0.0627838	-0.248216
		-0.813497	-0.28338	-0.259136
		-0.6768	-0.500059	-0.290562
		-0.842965	-0.344172	-0.410873
		-0.655994	-0.51991	-0.453856
		-0.415497	-0.594591	-0.509146
		-0.204996	-0.565396	-0.557539
		0.0801595	-0.48023	-0.623095
		0.27577	-0.247828	-0.668065
		0.332795	0.0769907	-0.681175
		0.270613	0.33726	-0.666879
		0.13936	0.561539	-0.636705
		-0.0910678	0.70244	-0.583731
		-0.304855	0.752016	-0.534582
		-0.514261	0.696563	-0.48644
		-0.783324	0.533201	-0.424584
		-0.907124	0.271146	-0.396123
		-0.936785	0.0593597	-0.389304
		-0.907443	-0.182656	-0.39605
		-0.842965	-0.344172	-0.410873
		-0.757899	-0.342399	-0.588941
		-0.551545	-0.459976	-0.63638
		-0.355202	-0.491345	-0.681519
		-0.188611	-0.430708	-0.719817
		0.0374707	-0.234154	-0.771792
		0.156453	0.0376791	-0.799146
		0.120744	0.276058	-0.790937
		-0.0198985	0.536491	-0.758604
		-0.316038	0.623464	-0.690522
		-0.575663	0.612063	-0.630836
		-0.751986	0.471016	-0.5903
		-0.872052	0.225796	-0.562697
		-0.888809	-0.00155718	-0.558845
		-0.842284	-0.18614	-0.569541
		-0.757899	-0.342399	-0.588941
		-0.590138	-0.21915	-0.78602
		-0.389549	-0.295371	-0.832134
		-0.199993	-0.261016	-0.875712
		-0.0601536	-0.104697	-0.907861
		0.00565057	0.146398	-0.922989
		-0.0926797	0.364242	-0.900383
		-0.256789	0.481241	-0.862655
		-0.480047	0.491152	-0.811329
		-0.651938	0.339975	-0.771812
		-0.726024	0.134249	-0.75478
		-0.666926	-0.0591662	-0.768366
		-0.590138	-0.21915	-0.78602
		-0.465276	0.0493599	-0.973236
		-0.410158	0.110846	-0.985908
		-0.4016	0.216275	-0.987875
		-0.487539	0.284773	-0.968118
		-0.550363	0.255783	-0.953675
		-0.604953	0.181188	-0.941125
		-0.569061	0.0842535	-0.949377
		-0.465276	0.0493599	-0.973236
		0.874153	0.0724761	0.368288
		0.904555	-0.0459605	0.218722
		0.944306	-0.0936667	0.0231669
		0.982281	-0.0564807	-0.163652
		1.00009	0.0730668	-0.25125
		0.982441	0.181063	-0.164439
		0.955596	0.238434	-0.0323716
		0.917178	0.24965	0.156625
		0.890327	0.198302	0.288718
		0.874153	0.0724761	0.368288
		0.568203	-0.257526	0.959674
		0.616171	-0.138298	0.723695
		0.666183	-0.171879	0.47766
		0.709852	-0.200242	0.262832
		0.761487	-0.230121	0.00881003
		0.80929	-0.239216	-0.226355
		0.85843	-0.176365	-0.468101
		0.885008	-0.0370235	-0.598848
		0.885925	0.191432	-0.603362
		0.866774	0.403651	-0.50915
		0.824745	0.544012	-0.302384
		0.771786	0.610242	-0.0418546
		0.719264	0.628257	0.216531
		0.676332	0.648458	0.427735
		0.635474	0.732441	0.628733
		0.602599	0.923204	0.790463
		0.389957	-0.620882	0.922824
		0.417697	-0.468221	0.786356
		0.459449	-0.382942	0.580954
		0.515959	-0.373281	0.302954
		0.573809	-0.400298	0.0183609
		0.619281	-0.465473	-0.205342
		0.679072	-0.448331	-0.499482
		0.731111	-0.389263	-0.755489
		0.773464	-0.223146	-0.963843
		0.783316	0.0178601	-1.01231
		0.770054	0.18629	-0.947071
		0.735474	0.415375	-0.776952
		0.697758	0.547906	-0.591407
		0.644384	0.634798	-0.328834
		0.59414	0.708961	-0.0816604
		0.532415	0.756941	0.221999
		0.470244	0.853574	0.527847
		0.426117	0.991353	0.744931
		0.190488	-0.798037	0.990375
		0.226388	-0.65754	0.813763
		0.264929	-0.589196	0.624164
		0.319737	-0.5717	0.354533
		0.370005	-0.632962	0.107241
		0.423055	-0.639018	-0.153742
		0.467313	-0.655353	-0.371469
		0.517724	-0.589256	-0.619465
		0.564616	-0.46278	-0.85015
		0.582341	-0.207381	-0.937349
		0.57999	0.0120081	-0.925784
		0.562545	0.226292	-0.839962
		0.531617	0.439145	-0.687814
		0.492192	0.57399	-0.493861
		0.446906	0.666156	-0.271077
		0.401474	0.738444	-0.0475744
		0.348129	0.81223	0.214859
		0.296836	0.841839	0.467194
		0.255361	0.913379	0.671231
		0.226782	1.01433	0.811829
		0.00109079	-0.909951	1.00838
		0.0329875	-0.80793	0.851465
		0.0752178	-0.71189	0.643712
		0.128958	-0.67812	0.379337
		0.178115	-0.723563	0.137508
		0.226684	-0.740862	-0.101428
		0.282049	-0.703397	-0.373794
		0.339336	-0.622251	-0.65562
		0.378327	-0.425479	-0.847436
		0.397098	-0.156762	-0.939782
		0.40155	0.118698	-0.961683
		0.382824	0.390583	-0.869559
		0.342982	0.614448	-0.673558
		0.29811	0.699116	-0.452807
		0.242754	0.769772	-0.180485
		0.184888	0.82489	0.10419
		0.127021	0.880008	0.388865
		0.091297	0.906864	0.564611
		0.0437641	0.956001	0.798449
		-0.236697	-0.959928	1.26444
		-0.196275	-0.867751	1.06559
		-0.147479	-0.825018	0.825534
		-0.0998605	-0.83393	0.591276
		-0.0531247	-0.854646	0.361358
		-0.00874024	-0.870932	0.143009
		0.0429941	-0.860666	-0.111499
		0.108694	-0.789178	-0.434708
		0.160581	-0.651271	-0.689969
		0.188807	-0.488987	-0.828829
		0.207924	-0.269142	-0.922875
		0.210286	-0.0581309	-0.934493
		0.200305	0.203067	-0.88539
		0.172976	0.375748	-0.750948
		0.14447	0.496784	-0.61071
		0.108614	0.591268	-0.434315
		0.0742262	0.669518	-0.265145
		0.0277862	0.730075	-0.0366838
		-0.0171847	0.774399	0.184551
		-0.0559842	0.79363	0.375426
		-0.100221	0.829836	0.593048
		-0.130936	0.867502	0.744151
		-0.168705	0.918458	0.929956
		-0.419917	-0.760863	1.25206
		-0.364091	-0.743239	0.977425
		-0.308574	-0.766074	0.704307
		-0.250824	-0.81365	0.420207
		-0.203521	-0.855164	0.187497
		-0.146361	-0.874263	-0.0937024
		-0.0912788	-0.848392	-0.364678
		-0.0297523	-0.718413	-0.667358
		0.00238667	-0.526054	-0.825466
		0.0270839	-0.251227	-0.946965
		0.0276029	0.0282515	-0.949518
		0.0276029	0.0282515	-0.949518
		-0.0108412	0.278758	-0.760392
		-0.0512368	0.48507	-0.561665
		-0.0952268	0.643451	-0.345256
		-0.13909	0.712666	-0.129469
		-0.191912	0.77145	0.130387
		-0.239679	0.752275	0.365376
		-0.307158	0.688271	0.697344
		-0.361215	0.585217	0.963277
		-0.401259	0.414639	1.16027
		-0.438916	0.239549	1.34553
		-0.453294	0.0478253	1.41626
		-0.470648	-0.110911	1.50163
		-0.560805	-0.463354	1.03143
		-0.515404	-0.515535	0.808074
		-0.473367	-0.594852	0.601273
		-0.429873	-0.690311	0.387305
		-0.387686	-0.749821	0.179765
		-0.34447	-0.777789	-0.0328375
		-0.306803	-0.808679	-0.218139
		-0.261229	-0.733947	-0.442344
		-0.212139	-0.612272	-0.68384
		-0.177941	-0.475893	-0.852079
		-0.15409	-0.246326	-0.969414
		-0.147766	-0.0372624	-1.00052
		-0.155882	0.245925	-0.960598
		-0.187953	0.49395	-0.802824
		-0.230846	0.668637	-0.591814
		-0.286166	0.766322	-0.319663
		-0.347638	0.781857	-0.0172534
		-0.401375	0.7761	0.247106
		-0.452927	0.746131	0.500716
		-0.493831	0.662586	0.701943
		-0.532122	0.507142	0.890316
		-0.559464	0.337737	1.02483
		-0.570736	0.204979	1.08028
		-0.592229	0.0781106	1.18601
		-0.673072	-0.13261	0.669989
		-0.656645	-0.379398	0.589173
		-0.620538	-0.542103	0.411547
		-0.591478	-0.691472	0.268586
		-0.53496	-0.778224	-0.00945848
		-0.473003	-0.774162	-0.314255
		-0.41427	-0.669633	-0.603193
		-0.370067	-0.490419	-0.82065
		-0.345387	-0.267511	-0.942061
		-0.334505	0.0219518	-0.995599
		-0.354896	0.269502	-0.895282
		-0.38792	0.419633	-0.73282
		-0.430339	0.587546	-0.524139
		-0.473647	0.635813	-0.311086
		-0.525327	0.625781	-0.0568463
		-0.580681	0.548559	0.215471
		-0.633398	0.398939	0.474811
		-0.664827	0.22925	0.629428
		-0.674822	0.0594339	0.678595
		-0.673072	-0.13261	0.669989
		-0.820902	-0.180095	0.483504
		-0.798493	-0.363277	0.373262
		-0.767877	-0.50822	0.222646
		-0.739895	-0.581075	0.0849867
		-0.702973	-0.623782	-0.0966494
		-0.665462	-0.58705	-0.281188
		-0.631316	-0.470138	-0.449167
		-0.597023	-0.333366	-0.617871
		-0.580309	-0.109776	-0.700098
		-0.585719	0.121932	-0.673483
		-0.606516	0.30879	-0.571171
		-0.641821	0.462565	-0.39749
		-0.685337	0.47071	-0.183409
		-0.738236	0.389127	0.0768262
		-0.774578	0.296491	0.255611
		-0.809018	0.139859	0.425041
		-0.826023	-0.0160592	0.508693
		-0.820902	-0.180095	0.483504
		-0.887438	-0.017316	-0.102907
		-0.87447	-0.0751063	-0.166703
		-0.85085	-0.079575	-0.282906
		-0.835235	0.00442883	-0.359725
		-0.832736	0.126488	-0.372014
		-0.848913	0.17698	-0.292431
		-0.868018	0.152926	-0.198444
		-0.889026	0.085753	-0.095097
		-0.887438	-0.017316	-0.102907
		0.919006	0.250884	-0.0908081
		0.921179	0.300674	-0.170829
		0.9242	0.318786	-0.282084
		0.926815	0.292952	-0.378358
		0.929251	0.227309	-0.468068
		0.930312	0.115869	-0.50714
		0.928414	0.01357	-0.437241
		0.924935	-0.0128157	-0.309155
		0.920895	0.00289243	-0.160391
		0.9188	0.0642535	-0.0832326
		0.91813	0.135741	-0.0585634
		0.919006	0.250884	-0.0908081
		0.774165	0.703268	0.54433
		0.777499	0.625673	0.421566
		0.782337	0.564704	0.243396
		0.78718	0.525034	0.0650718
		0.792254	0.48956	-0.121789
		0.797679	0.471029	-0.32153
		0.802631	0.401509	-0.503891
		0.80602	0.308989	-0.628673
		0.808827	0.195329	-0.732038
		0.808671	-0.00910528	-0.726299
		0.805637	-0.170149	-0.614559
		0.80111	-0.283923	-0.447878
		0.796533	-0.361474	-0.279333
		0.79271	-0.420063	-0.138568
		0.78952	-0.493735	-0.021084
		0.785579	-0.565071	0.124026
		0.782502	-0.647294	0.23732
		0.779307	-0.742265	0.354959
		0.647145	0.813115	0.523239
		0.65089	0.745043	0.385319
		0.656007	0.701793	0.196906
		0.660841	0.669103	0.0189041
		0.665563	0.644832	-0.154962
		0.671191	0.59516	-0.362202
		0.67716	0.541206	-0.581994
		0.68192	0.418339	-0.757278
		0.68503	0.302184	-0.871802
		0.685905	0.108986	-0.90402
		0.68513	-0.0774999	-0.875478
		0.680656	-0.25256	-0.710722
		0.675736	-0.37297	-0.529569
		0.670995	-0.453572	-0.354981
		0.666482	-0.530037	-0.188808
		0.661628	-0.60222	-0.0100837
		0.656887	-0.682821	0.164505
[truncated: 2,811 more rows]

## Sheet: Fig. 3c
Fig. 3c
3D point clouds of middle-cups
		x	y	z
		0.830661	0.0898867	0.481883
		0.830619	-0.0406725	0.453405
		0.830462	-0.156112	0.347353
		0.830215	-0.237896	0.179718
		0.829835	-0.274247	-0.078177
		0.82968	-0.163971	-0.183701
		0.829488	-0.0520237	-0.313672
		0.829484	0.124841	-0.316448
		0.829577	0.257945	-0.253412
		0.829758	0.332968	-0.130444
		0.830039	0.388654	0.059987
		0.830261	0.36852	0.210905
		0.830466	0.319744	0.350061
		0.83058	0.221244	0.426908
		0.830661	0.0898867	0.481883
		0.66447	-0.00575899	0.595944
		0.664432	-0.1693	0.570135
		0.664266	-0.322025	0.45755
		0.664092	-0.406334	0.339936
		0.663815	-0.461466	0.151392
		0.663529	-0.448183	-0.042182
		0.663229	-0.439074	-0.245766
		0.662984	-0.379058	-0.411822
		0.662747	-0.246451	-0.572897
		0.662571	-0.0729474	-0.692268
		0.662559	0.0880793	-0.700667
		0.662538	0.23492	-0.714901
		0.66257	0.408472	-0.693267
		0.662775	0.525329	-0.553971
		0.663002	0.577946	-0.399634
		0.663269	0.594694	-0.218586
		0.663531	0.56305	-0.040859
		0.663734	0.514705	0.0968252
		0.663943	0.456349	0.238684
		0.664109	0.327063	0.351366
		0.664251	0.23782	0.447346
		0.664413	0.142742	0.557513
		0.66447	-0.00575899	0.595944
		0.498728	-0.17167	1.01491
		0.498536	-0.118035	0.884528
		0.498324	-0.118084	0.74053
		0.498151	-0.239117	0.622988
		0.497962	-0.364413	0.495222
		0.497755	-0.459039	0.354665
		0.497518	-0.562193	0.193662
		0.497204	-0.627023	-0.0193305
		0.496858	-0.640736	-0.253641
		0.496548	-0.596501	-0.464115
		0.496277	-0.529251	-0.648182
		0.496107	-0.397221	-0.763255
		0.495936	-0.205548	-0.8792
		0.495754	-0.0530719	-1.0028
		0.49566	0.100277	-1.06676
		0.49569	0.252802	-1.04636
		0.49579	0.377226	-0.978238
		0.495885	0.511873	-0.914379
		0.496092	0.606499	-0.773822
		0.496324	0.660233	-0.61621
		0.496569	0.69352	-0.450071
		0.496887	0.723415	-0.23451
		0.497111	0.703018	-0.0819853
		0.497349	0.662174	0.0790674
		0.497554	0.588093	0.217978
		0.497741	0.485037	0.34497
		0.497952	0.400732	0.488144
		0.498126	0.318123	0.606608
		0.498319	0.264488	0.736991
		0.498507	0.245787	0.864806
		0.332688	-0.0347442	1.23138
		0.332416	-0.0998865	1.04701
		0.332211	-0.216743	0.907718
		0.332018	-0.353621	0.776772
		0.331813	-0.470478	0.637476
		0.331462	-0.604889	0.399733
		0.331167	-0.688393	0.199517
		0.330896	-0.753535	0.0151486
		0.330593	-0.768624	-0.190096
		0.330293	-0.759515	-0.39368
		0.330024	-0.659456	-0.576437
		0.329763	-0.54521	-0.753358
		0.329557	-0.380057	-0.892751
		0.329402	-0.212388	-0.997936
		0.329312	-0.0380302	-1.0589
		0.329229	0.126317	-1.1157
		0.329275	0.304045	-1.08405
		0.329374	0.425883	-1.01734
		0.329558	0.548575	-0.892234
		0.329723	0.618698	-0.780455
		0.329942	0.657129	-0.631954
		0.330205	0.708086	-0.453421
		0.330419	0.698123	-0.308241
		0.330656	0.706522	-0.147214
		0.330891	0.690723	0.0121518
		0.331144	0.644893	0.184043
		0.331386	0.619084	0.347585
		0.331571	0.542367	0.473597
		0.331801	0.478175	0.629643
		0.332048	0.442356	0.797359
		0.332262	0.432393	0.942539
		0.332497	0.416595	1.10191
		0.166721	-0.242533	1.4974
		0.166459	-0.352162	1.31928
		0.166321	-0.438343	1.22563
		0.166133	-0.585591	1.09855
		0.165871	-0.69522	0.920438
		0.165561	-0.70031	0.710505
		0.165363	-0.744685	0.575861
		0.165111	-0.815837	0.405261
		0.164827	-0.861068	0.212069
		0.164557	-0.902114	0.0289128
		0.164229	-0.877099	-0.193577
		0.163951	-0.849562	-0.381775
		0.163702	-0.755107	-0.550758
		0.163456	-0.636396	-0.718078
		0.163224	-0.5135	-0.875362
		0.163072	-0.379712	-0.978284
		0.162967	-0.209112	-1.04944
		0.162931	-0.0660965	-1.07374
		0.162894	0.135466	-1.0989
		0.162972	0.263452	-1.04625
		0.163056	0.381404	-0.989417
		0.163209	0.47177	-0.885735
		0.163385	0.580542	-0.766168
		0.16364	0.617402	-0.593047
		0.163847	0.675998	-0.452553
		0.164034	0.681896	-0.325423
		0.164272	0.690315	-0.164002
		0.164544	0.672814	0.0200104
		0.16481	0.606801	0.200694
		0.165022	0.572558	0.344566
		0.16524	0.528279	0.492622
		0.165435	0.465595	0.624794
		0.165651	0.397061	0.771186
		0.165909	0.316826	0.94602
		0.166109	0.244107	1.08238
		0.166319	0.185608	1.22458
		0.166594	0.133815	1.41112
		0.166794	0.119643	1.54662
		0.000268411	-0.410491	1.43382
		1.50876e-05	-0.48217	1.26196
		-0.000213346	-0.594337	1.10698
		-0.000484028	-0.694693	0.923343
		-0.000789588	-0.709856	0.71604
		-0.00104913	-0.771412	0.539955
		-0.00139187	-0.86839	0.307433
		-0.00176817	-0.939217	0.0521372
		-0.00212842	-0.922324	-0.192272
		-0.00240549	-0.87001	-0.380244
		-0.00265652	-0.774681	-0.550553
		-0.00292622	-0.648985	-0.733526
		-0.00314499	-0.520762	-0.881949
		-0.00338489	-0.386633	-1.0447
		-0.00352424	-0.188407	-1.13925
		-0.00351082	0.0174009	-1.13014
		-0.00344515	0.166692	-1.08559
		-0.00337326	0.305861	-1.03682
		-0.0032231	0.431529	-0.934942
		-0.00299467	0.543697	-0.779965
		-0.00268174	0.632241	-0.567663
		-0.00238617	0.692109	-0.367136
		-0.00212531	0.694622	-0.190162
		-0.00185201	0.676891	-0.00474479
		-0.00159361	0.654944	0.170563
		-0.00135011	0.62878	0.335761
		-0.00112397	0.573939	0.489183
		-0.000876706	0.513192	0.656937
		-0.000701491	0.455824	0.775808
		-0.000507609	0.36809	0.907345
		-0.000311271	0.304816	1.04055
		-0.000123611	0.227204	1.16786
		0.000167048	0.23815	1.36506
		-0.16616	-0.462287	1.38687
		-0.166393	-0.480809	1.22906
		-0.16666	-0.556425	1.04775
		-0.166993	-0.638771	0.821962
		-0.167287	-0.698442	0.622186
		-0.167525	-0.765656	0.461028
		-0.167753	-0.818596	0.305743
		-0.168003	-0.865665	0.136184
		-0.168304	-0.915264	-0.067793
		-0.168561	-0.893498	-0.242412
		-0.168793	-0.828911	-0.399417
		-0.169001	-0.745851	-0.540478
		-0.169188	-0.668662	-0.667266
		-0.169431	-0.583931	-0.832673
		-0.169613	-0.458051	-0.956119
		-0.169763	-0.299424	-1.05775
		-0.169875	-0.118122	-1.13337
		-0.169872	0.0480962	-1.13174
		-0.169828	0.202571	-1.10158
		-0.169726	0.349504	-1.03279
		-0.169577	0.474621	-0.931254
		-0.169358	0.572052	-0.782699
		-0.169139	0.669482	-0.634144
		-0.168901	0.736696	-0.472987
		-0.168639	0.76362	-0.295027
		-0.168406	0.782143	-0.137211
		-0.168158	0.746103	0.0315372
		-0.167963	0.74195	0.163337
		-0.167751	0.707581	0.307739
		-0.167517	0.66734	0.466415
		-0.167294	0.588481	0.617548
		-0.167048	0.528095	0.784625
		-0.166894	0.476922	0.888739
		-0.166762	0.431621	0.978578
		-0.166608	0.380448	1.08269
		-0.166395	0.346079	1.22709
		-0.166145	0.251275	1.3967
		-0.332636	-0.288002	1.30735
		-0.332871	-0.330818	1.14806
		-0.333153	-0.410536	0.956924
		-0.33342	-0.486058	0.775845
		-0.333663	-0.543129	0.61069
		-0.333911	-0.648831	0.442198
		-0.334199	-0.718489	0.246863
		-0.334398	-0.762973	0.111888
		-0.334654	-0.799925	-0.0616583
		-0.334941	-0.786576	-0.256183
		-0.335195	-0.74052	-0.428919
		-0.335434	-0.607262	-0.590785
		-0.335671	-0.532695	-0.751793
		-0.335843	-0.451405	-0.868365
		-0.336076	-0.328207	-1.02604
		-0.336162	-0.187367	-1.08478
		-0.336177	-0.0498652	-1.09488
		-0.336126	0.09436	-1.06056
		-0.336139	0.256178	-1.069
		-0.336073	0.404599	-1.02461
		-0.335903	0.523698	-0.908944
		-0.335687	0.596693	-0.762241
		-0.335456	0.673884	-0.605477
		-0.335193	0.783782	-0.426925
		-0.334994	0.828266	-0.29195
		-0.334804	0.775488	-0.163649
		-0.334583	0.755416	-0.0135599
		-0.33429	0.732008	0.18516
		-0.334036	0.685952	0.357897
		-0.333784	0.615581	0.528964
		-0.333582	0.542682	0.665656
		-0.333408	0.485708	0.783897
		-0.333209	0.388494	0.918921
		-0.333022	0.3114	1.04555
		-0.332749	0.235164	1.23088
		-0.499248	-0.169108	1.13587
		-0.499487	-0.260107	0.974039
		-0.499757	-0.383654	0.790524
		-0.499998	-0.49885	0.627031
		-0.500262	-0.632407	0.447692
		-0.500598	-0.762643	0.219959
		-0.500958	-0.852837	-0.0244745
		-0.501303	-0.856254	-0.258091
		-0.501568	-0.790402	-0.438333
		-0.501876	-0.712879	-0.646947
		-0.502131	-0.608644	-0.819693
		-0.502341	-0.491884	-0.962406
		-0.502452	-0.31169	-1.03756
		-0.50248	-0.0964344	-1.05682
		-0.502457	0.0629319	-1.04102
		-0.502365	0.194781	-0.978494
		-0.502245	0.310783	-0.897601
		-0.502028	0.407618	-0.749955
		-0.501783	0.488607	-0.583947
		-0.501528	0.525377	-0.411249
		-0.501268	0.552137	-0.234376
		-0.500971	0.577236	-0.0333069
		-0.500642	0.576478	0.190299
		-0.500317	0.527327	0.410584
		-0.500058	0.471485	0.586651
		-0.499851	0.388933	0.726849
		-0.499657	0.326401	0.858698
		-0.499433	0.272221	1.01057
		0.498728	-0.17167	1.01491
		0.498536	-0.118035	0.884528
		0.498324	-0.118084	0.74053
		0.498151	-0.239117	0.622988
		0.497962	-0.364413	0.495222
		0.497755	-0.459039	0.354665
		0.497518	-0.562193	0.193662
		0.497204	-0.627023	-0.0193305
		0.496858	-0.640736	-0.253641
		0.496548	-0.596501	-0.464115
		0.496277	-0.529251	-0.648182
		0.496107	-0.397221	-0.763255
		0.495936	-0.205548	-0.8792
		0.495754	-0.0530719	-1.0028
		0.49566	0.100277	-1.06676
		0.49569	0.252802	-1.04636
		0.49579	0.377226	-0.978238
		0.495885	0.511873	-0.914379
		0.496092	0.606499	-0.773822
		0.496324	0.660233	-0.61621
		0.496569	0.69352	-0.450071
		0.496887	0.723415	-0.23451
		0.497111	0.703018	-0.0819853
		0.497349	0.662174	0.0790674
		0.497554	0.588093	0.217978
		0.497741	0.485037	0.34497
		0.497952	0.400732	0.488144
		0.498126	0.318123	0.606608
		0.498319	0.264488	0.736991
		0.498507	0.245787	0.864806
		0.332688	-0.0347442	1.23138
		0.332416	-0.0998865	1.04701
		0.332211	-0.216743	0.907718
		0.332018	-0.353621	0.776772
		0.331813	-0.470478	0.637476
		0.331462	-0.604889	0.399733
		0.331167	-0.688393	0.199517
		0.330896	-0.753535	0.0151486
		0.330593	-0.768624	-0.190096
		0.330293	-0.759515	-0.39368
		0.330024	-0.659456	-0.576437
		0.329763	-0.54521	-0.753358
		0.329557	-0.380057	-0.892751
		0.329402	-0.212388	-0.997936
		0.329312	-0.0380302	-1.0589
		0.329229	0.126317	-1.1157
		0.329275	0.304045	-1.08405
		0.329374	0.425883	-1.01734
		0.329558	0.548575	-0.892234
		0.329723	0.618698	-0.780455
		0.329942	0.657129	-0.631954
		0.330205	0.708086	-0.453421
		0.330419	0.698123	-0.308241
		0.330656	0.706522	-0.147214
		0.330891	0.690723	0.0121518
		0.331144	0.644893	0.184043
		0.331386	0.619084	0.347585
		0.331571	0.542367	0.473597
		0.331801	0.478175	0.629643
		0.332048	0.442356	0.797359
		0.332262	0.432393	0.942539
		0.332497	0.416595	1.10191
		0.166721	-0.242533	1.4974
		0.166459	-0.352162	1.31928
		0.166321	-0.438343	1.22563
		0.166133	-0.585591	1.09855
		0.165871	-0.69522	0.920438
		0.165561	-0.70031	0.710505
		0.165363	-0.744685	0.575861
		0.165111	-0.815837	0.405261
		0.164827	-0.861068	0.212069
		0.164557	-0.902114	0.0289128
		0.164229	-0.877099	-0.193577
		0.163951	-0.849562	-0.381775
		0.163702	-0.755107	-0.550758
		0.163456	-0.636396	-0.718078
		0.163224	-0.5135	-0.875362
		0.163072	-0.379712	-0.978284
		0.162967	-0.209112	-1.04944
		0.162931	-0.0660965	-1.07374
		0.162894	0.135466	-1.0989
		0.162972	0.263452	-1.04625
		0.163056	0.381404	-0.989417
		0.163209	0.47177	-0.885735
		0.163385	0.580542	-0.766168
		0.16364	0.617402	-0.593047
		0.163847	0.675998	-0.452553
		0.164034	0.681896	-0.325423
		0.164272	0.690315	-0.164002
		0.164544	0.672814	0.0200104
		0.16481	0.606801	0.200694
		0.165022	0.572558	0.344566
		0.16524	0.528279	0.492622
		0.165435	0.465595	0.624794
		0.165651	0.397061	0.771186
		0.165909	0.316826	0.94602
		0.166109	0.244107	1.08238
		0.166319	0.185608	1.22458
		0.166594	0.133815	1.41112
		0.166794	0.119643	1.54662
		0.000268411	-0.410491	1.43382
		1.50876e-05	-0.48217	1.26196
		-0.000213346	-0.594337	1.10698
		-0.000484028	-0.694693	0.923343
		-0.000789588	-0.709856	0.71604
		-0.00104913	-0.771412	0.539955
		-0.00139187	-0.86839	0.307433
		-0.00176817	-0.939217	0.0521372
		-0.00212842	-0.922324	-0.192272
		-0.00240549	-0.87001	-0.380244
		-0.00265652	-0.774681	-0.550553
		-0.00292622	-0.648985	-0.733526
		-0.00314499	-0.520762	-0.881949
		-0.00338489	-0.386633	-1.0447
		-0.00352424	-0.188407	-1.13925
		-0.00351082	0.0174009	-1.13014
		-0.00344515	0.166692	-1.08559
		-0.00337326	0.305861	-1.03682
		-0.0032231	0.431529	-0.934942
		-0.00299467	0.543697	-0.779965
		-0.00268174	0.632241	-0.567663
		-0.00238617	0.692109	-0.367136
		-0.00212531	0.694622	-0.190162
		-0.00185201	0.676891	-0.00474479
		-0.00159361	0.654944	0.170563
		-0.00135011	0.62878	0.335761
		-0.00112397	0.573939	0.489183
		-0.000876706	0.513192	0.656937
		-0.000701491	0.455824	0.775808
		-0.000507609	0.36809	0.907345
		-0.000311271	0.304816	1.04055
		-0.000123611	0.227204	1.16786
		0.000167048	0.23815	1.36506
		-0.16616	-0.462287	1.38687
		-0.166393	-0.480809	1.22906
		-0.16666	-0.556425	1.04775
		-0.166993	-0.638771	0.821962
		-0.167287	-0.698442	0.622186
		-0.167525	-0.765656	0.461028
		-0.167753	-0.818596	0.305743
		-0.168003	-0.865665	0.136184
		-0.168304	-0.915264	-0.067793
		-0.168561	-0.893498	-0.242412
		-0.168793	-0.828911	-0.399417
		-0.169001	-0.745851	-0.540478
		-0.169188	-0.668662	-0.667266
		-0.169431	-0.583931	-0.832673
		-0.169613	-0.458051	-0.956119
		-0.169763	-0.299424	-1.05775
		-0.169875	-0.118122	-1.13337
		-0.169872	0.0480962	-1.13174
		-0.169828	0.202571	-1.10158
		-0.169726	0.349504	-1.03279
		-0.169577	0.474621	-0.931254
		-0.169358	0.572052	-0.782699
		-0.169139	0.669482	-0.634144
		-0.168901	0.736696	-0.472987
		-0.168639	0.76362	-0.295027
		-0.168406	0.782143	-0.137211
		-0.168158	0.746103	0.0315372
		-0.167963	0.74195	0.163337
		-0.167751	0.707581	0.307739
		-0.167517	0.66734	0.466415
		-0.167294	0.588481	0.617548
		-0.167048	0.528095	0.784625
		-0.166894	0.476922	0.888739
		-0.166762	0.431621	0.978578
		-0.166608	0.380448	1.08269
		-0.166395	0.346079	1.22709
		-0.166145	0.251275	1.3967
		-0.332636	-0.288002	1.30735
		-0.332871	-0.330818	1.14806
		-0.333153	-0.410536	0.956924
		-0.33342	-0.486058	0.775845
		-0.333663	-0.543129	0.61069
		-0.333911	-0.648831	0.442198
		-0.334199	-0.718489	0.246863
		-0.334398	-0.762973	0.111888
		-0.334654	-0.799925	-0.0616583
		-0.334941	-0.786576	-0.256183
		-0.335195	-0.74052	-0.428919
		-0.335434	-0.607262	-0.590785
		-0.335671	-0.532695	-0.751793
		-0.335843	-0.451405	-0.868365
		-0.336076	-0.328207	-1.02604
		-0.336162	-0.187367	-1.08478
		-0.336177	-0.0498652	-1.09488
		-0.336126	0.09436	-1.06056
		-0.336139	0.256178	-1.069
		-0.336073	0.404599	-1.02461
		-0.335903	0.523698	-0.908944
		-0.335687	0.596693	-0.762241
		-0.335456	0.673884	-0.605477
		-0.335193	0.783782	-0.426925
		-0.334994	0.828266	-0.29195
		-0.334804	0.775488	-0.163649
		-0.334583	0.755416	-0.0135599
		-0.33429	0.732008	0.18516
		-0.334036	0.685952	0.357897
		-0.333784	0.615581	0.528964
		-0.333582	0.542682	0.665656
		-0.333408	0.485708	0.783897
		-0.333209	0.388494	0.918921
		-0.333022	0.3114	1.04555
		-0.332749	0.235164	1.23088
		-0.499248	-0.169108	1.13587
		-0.499487	-0.260107	0.974039
		-0.499757	-0.383654	0.790524
		-0.499998	-0.49885	0.627031
		-0.500262	-0.632407	0.447692
		-0.500598	-0.762643	0.219959
		-0.500958	-0.852837	-0.0244745
		-0.501303	-0.856254	-0.258091
		-0.501568	-0.790402	-0.438333
		-0.501876	-0.712879	-0.646947
		-0.502131	-0.608644	-0.819693
		-0.502341	-0.491884	-0.962406
		-0.502452	-0.31169	-1.03756
		-0.50248	-0.0964344	-1.05682
		-0.502457	0.0629319	-1.04102
		-0.502365	0.194781	-0.978494
		-0.502245	0.310783	-0.897601
		-0.502028	0.407618	-0.749955
		-0.501783	0.488607	-0.583947
		-0.501528	0.525377	-0.411249
		-0.501268	0.552137	-0.234376
		-0.500971	0.577236	-0.0333069
		-0.500642	0.576478	0.190299
		-0.500317	0.527327	0.410584
		-0.500058	0.471485	0.586651
		-0.499851	0.388933	0.726849
		-0.499657	0.326401	0.858698
		-0.499433	0.272221	1.01057
		-0.666355	0.0432659	0.628413
		-0.666319	-0.100809	0.652898
		-0.666361	-0.23142	0.624294
		-0.666427	-0.380574	0.579688
		-0.666598	-0.500261	0.463452
		-0.66689	-0.594699	0.265476
		-0.667156	-0.646159	0.085179
		-0.667515	-0.688371	-0.158315
		-0.667985	-0.691008	-0.477655
		-0.66838	-0.589147	-0.745634
		-0.668543	-0.409713	-0.856074
		-0.668649	-0.237849	-0.927753
		-0.66861	-0.0726921	-0.901689
		-0.668488	0.0688916	-0.818321
		-0.668296	0.241667	-0.688622
		-0.668026	0.341998	-0.504971
		-0.667758	0.417893	-0.322998
		-0.667435	0.461783	-0.10394
		-0.667104	0.436582	0.120198
		-0.666728	0.365049	0.375527
		-0.666473	0.235349	0.548302
		-0.666355	0.0432659	0.628413
		-0.833211	-0.0446001	0.291348
		-0.83323	-0.156255	0.278794
		-0.833341	-0.258698	0.203276
		-0.833539	-0.362	0.0689945
		-0.833753	-0.41074	-0.0762189
		-0.834037	-0.373029	-0.269312
		-0.834239	-0.300041	-0.406173
		-0.834377	-0.161558	-0.499402
		-0.834359	0.00886039	-0.487708
		-0.834171	0.156653	-0.360157
		-0.833957	0.205392	-0.214944
		-0.833676	0.202099	-0.0243807
		-0.833449	0.171931	0.130094
		-0.833319	0.102284	0.218263
		-0.833211	-0.0446001	0.291348
		0.858903	-0.047272	0.109995
		0.870135	-0.104798	0.0235871
		0.884845	-0.132191	-0.0895819
		0.905223	-0.0791054	-0.246352
		0.920856	0.014478	-0.366623
		0.925688	0.15885	-0.403792
		0.916231	0.307071	-0.331039
		0.902436	0.438634	-0.224911
		0.885099	0.405613	-0.0915341
		0.866878	0.335647	0.0486397
		0.84951	0.2354	0.182261
		0.849446	0.100949	0.182749
		0.858903	-0.047272	0.109995
		0.588655	0.283979	0.964346
		0.596322	0.163819	0.905366
		0.608291	0.0601808	0.813288
		0.629273	-0.0504017	0.651868
		0.649412	-0.130978	0.496934
		0.666543	-0.214791	0.365137
		0.681546	-0.265227	0.249722
		0.704709	-0.309255	0.0715195
		0.725317	-0.313231	-0.0870236
		0.749376	-0.287334	-0.272113
		0.773026	-0.221452	-0.454058
		0.79067	-0.145388	-0.589798
		0.798475	0.000936181	-0.649842
		0.798544	0.134178	-0.650375
		0.791313	0.264317	-0.594739
		0.779796	0.411246	-0.506137
		0.762699	0.56168	-0.374605
		0.74515	0.668824	-0.239598
		0.725011	0.7494	-0.0846643
		0.706984	0.763288	0.0540192
		0.686376	0.767264	0.212562
		0.661874	0.714732	0.401061
		0.640805	0.658762	0.563147
		0.624456	0.595983	0.688924
		0.605951	0.516615	0.831283
		0.594748	0.44035	0.917474
		0.40497	-0.265374	1.15275
		0.416334	-0.221738	1.06533
		0.430731	-0.225661	0.954566
		0.4438	-0.276979	0.854027
		0.458176	-0.331735	0.743428
		0.474301	-0.379778	0.619379
		0.48867	-0.451478	0.508836
		0.507409	-0.506396	0.364668
		0.527883	-0.588489	0.207162
		0.547496	-0.64005	0.05627
		0.567998	-0.654366	-0.101457
		0.586752	-0.675395	-0.245735
		0.609017	-0.649108	-0.417022
		0.629967	-0.636329	-0.578194
		0.656624	-0.542427	-0.78327
		0.673261	-0.410875	-0.91126
		0.682933	-0.238397	-0.985674
		0.682145	-0.0384204	-0.979611
		0.67435	0.100815	-0.919641
		0.663073	0.260513	-0.832882
		0.646984	0.393278	-0.70911
		0.630043	0.57352	-0.578778
		0.609158	0.713241	-0.418103
		0.593893	0.730751	-0.300669
		0.576013	0.755136	-0.163116
		0.551133	0.735725	0.0282903
		0.528428	0.699288	0.202967
		0.509645	0.652539	0.347466
		0.494785	0.595478	0.461786
		0.473814	0.531865	0.623124
		0.455458	0.461378	0.764343
		0.439724	0.40096	0.885387
		0.424004	0.374431	1.00632
		0.41004	0.371559	1.11375
		0.240061	-0.301485	1.19671
		0.252514	-0.295169	1.10091
		0.267098	-0.322262	0.988712
		0.279102	-0.359286	0.896364
		0.292392	-0.399681	0.79412
		0.307387	-0.466802	0.678757
		0.321096	-0.530552	0.573291
		0.339532	-0.584432	0.431461
		0.361827	-0.648427	0.259942
		0.382843	-0.692376	0.0982611
		0.405145	-0.739696	-0.0733159
		0.427037	-0.746988	-0.241728
		0.447649	-0.734235	-0.400302
		0.471275	-0.701559	-0.582063
		0.495784	-0.615551	-0.770614
		0.516448	-0.486083	-0.92959
		0.525543	-0.309598	-0.999556
		0.532909	-0.156408	-1.05623
		0.534278	0.0236301	-1.06676
		0.525326	0.163945	-0.997887
		0.513808	0.327676	-0.90928
		0.500563	0.468112	-0.807381
		0.485597	0.601928	-0.692248
		0.469764	0.71576	-0.570441
		0.450483	0.799678	-0.422109
		0.432893	0.823521	-0.286781
		0.415295	0.83069	-0.151395
		0.394264	0.841292	0.0104005
		0.376651	0.815115	0.145901
		0.357744	0.775635	0.291356
		0.339255	0.7128	0.433589
		0.318621	0.650026	0.592335
		0.29756	0.593933	0.754361
		0.278212	0.527788	0.903211
		0.261451	0.488247	1.03215
		0.245551	0.452016	1.15448
		0.0664728	-0.36744	1.30744
		0.0816788	-0.38465	1.19046
		0.0994895	-0.408665	1.05344
		0.116851	-0.459655	0.919874
		0.139862	-0.514147	0.742847
		0.157645	-0.588759	0.606038
		0.174566	-0.649859	0.475861
		0.191047	-0.721068	0.34907
		0.209279	-0.768705	0.208803
		0.230116	-0.823147	0.0484983
		0.251412	-0.833748	-0.115334
		0.267499	-0.830739	-0.239091
		0.287951	-0.794097	-0.396432
		0.307531	-0.760808	-0.547071
		0.323214	-0.700446	-0.667723
		0.343263	-0.60645	-0.821959
		0.358991	-0.46176	-0.942964
		0.369511	-0.303458	-1.02389
		0.374821	-0.131547	-1.06474
		0.374903	0.0202443	-1.06538
		0.370189	0.145158	-1.02911
		0.359422	0.330926	-0.946278
		0.347765	0.47961	-0.8566
		0.333908	0.577745	-0.749989
		0.318307	0.669174	-0.629972
		0.300093	0.750542	-0.489846
		0.280567	0.818447	-0.339631
		0.265811	0.862632	-0.226105
		0.244093	0.896855	-0.0590264
		0.222788	0.890591	0.104877
		0.199273	0.816913	0.285784
		0.180545	0.753246	0.429861
		0.153545	0.666154	0.637579
		0.132203	0.592427	0.801765
		0.109559	0.522103	0.975969
		0.0930143	0.475253	1.10325
		0.0703704	0.404928	1.27746
		-0.0860853	-0.452422	1.25638
		-0.0669857	-0.429502	1.10945
		-0.050071	-0.440182	0.979318
		-0.0349108	-0.491213	0.862687
		-0.0167122	-0.53898	0.722681
		0.00104786	-0.596835	0.58605
		0.0209691	-0.671602	0.432791
		0.0361214	-0.739471	0.316222
		0.0530281	-0.766988	0.186155
		0.0677656	-0.794432	0.0727763
		0.0842416	-0.8152	-0.0539772
		0.0998563	-0.822468	-0.174104
		0.120679	-0.826547	-0.334294
		0.13804	-0.810302	-0.467857
		0.156725	-0.746956	-0.611604
		0.174979	-0.676861	-0.752038
		0.189349	-0.562855	-0.862592
		0.200259	-0.428525	-0.94652
		0.208999	-0.294121	-1.01376
		0.210362	-0.162832	-1.02425
		0.208265	-0.0112204	-1.00811
		0.20529	0.120216	-0.985225
		0.196254	0.2788	-0.915711
		0.188933	0.393547	-0.859388
		0.179435	0.491531	-0.786317
		0.165614	0.623338	-0.679992
		0.148739	0.718206	-0.55017
		0.133156	0.792824	-0.430287
		0.117127	0.840517	-0.306969
		0.101966	0.891549	-0.190338
		0.0850518	0.902229	-0.0602103
		0.0698757	0.919585	0.0565427
		0.055545	0.889766	0.166792
		0.040353	0.873447	0.283667
		0.0251451	0.823453	0.400665
		0.00863732	0.776871	0.527662
		-0.00787842	0.713451	0.654721
		-0.0226557	0.656707	0.768406
		-0.0400407	0.58995	0.902152
		-0.0556871	0.529868	1.02252
		-0.0713257	0.486623	1.14283
		-0.0843644	0.436555	1.24314
		-0.0969646	0.396575	1.34008
		-0.245002	-0.468081	1.25424
		-0.233004	-0.455193	1.16194
		-0.220148	-0.439009	1.06303
		-0.205591	-0.449479	0.951046
		-0.189334	-0.486602	0.825977
		-0.170944	-0.54042	0.684494
		-0.15556	-0.614081	0.566148
		-0.139303	-0.651204	0.441079
		-0.123904	-0.691622	0.322611
		-0.10423	-0.748808	0.171256
		-0.0854068	-0.792667	0.0264426
		-0.0614502	-0.849999	-0.15786
		-0.0383282	-0.860761	-0.335743
		-0.0169067	-0.84487	-0.500542
		0.00153098	-0.798957	-0.642388
		0.0195514	-0.729759	-0.781022
		0.0375875	-0.627318	-0.919778
		0.0539388	-0.464981	-1.04557
		0.0630079	-0.305719	-1.11534
		0.0669205	-0.18285	-1.14544
		0.0687152	-0.0100424	-1.15925
		0.0636529	0.153026	-1.1203
		0.0551581	0.302913	-1.05495
		0.0462225	0.426221	-0.986209
		0.0334293	0.543011	-0.887788
		0.0150622	0.646694	-0.746486
		-0.00459589	0.737123	-0.595252
		-0.0255451	0.814299	-0.434085
		-0.0465101	0.858231	-0.272798
		-0.0661996	0.882173	-0.121322
		-0.0824881	0.852809	0.00398869
		-0.0983515	0.816782	0.126029
		-0.115498	0.784123	0.257941
		-0.13651	0.728325	0.419591
		-0.156239	0.669159	0.571369
		-0.173834	0.593298	0.706733
		-0.190138	0.530691	0.832165
		-0.206458	0.43484	0.957717
		-0.219763	0.375455	1.06007
		-0.240767	0.336278	1.22166
		-0.380093	-0.359054	1.0688
		-0.363904	-0.356211	0.944261
		-0.349051	-0.400866	0.82999
		-0.332452	-0.455767	0.702293
		-0.315854	-0.510669	0.574597
		-0.299697	-0.575743	0.450303
		-0.282664	-0.637452	0.319265
		-0.264763	-0.712774	0.181545
		-0.244232	-0.777997	0.0235947
		-0.22325	-0.816069	-0.13782
		-0.202703	-0.847335	-0.295893
		-0.182132	-0.827662	-0.454152
		-0.162421	-0.777397	-0.60579
		-0.137878	-0.68315	-0.794609
		-0.112884	-0.561752	-0.986893
		-0.101006	-0.422925	-1.07827
		-0.0934872	-0.249991	-1.13611
		-0.0899169	-0.100693	-1.16358
		-0.0880757	0.0928109	-1.17774
		-0.0941236	0.256021	-1.13122
		-0.102375	0.385348	-1.06774
		-0.118065	0.511532	-0.947031
		-0.13813	0.637867	-0.792668
		-0.155147	0.733534	-0.661754
		-0.173056	0.791876	-0.523972
		-0.188352	0.826358	-0.406299
		-0.212389	0.878118	-0.221374
		-0.23469	0.902651	-0.0498133
		-0.254392	0.869365	0.101763
		-0.272358	0.808853	0.239975
		-0.289455	0.734727	0.371506
		-0.306117	0.653795	0.499695
		-0.322354	0.549077	0.624605
		-0.339032	0.434186	0.752917
		-0.356137	0.343081	0.884509
		-0.370162	0.289225	0.992406
		-0.388554	0.252499	1.1339
		-0.521905	-0.255424	0.935074
		-0.509303	-0.350605	0.838122
		-0.492779	-0.456078	0.711001
		-0.47493	-0.531157	0.573682
		-0.456648	-0.613018	0.433034
		-0.434021	-0.728866	0.25896
		-0.410068	-0.814319	0.0746876
		-0.390019	-0.855653	-0.079557
		-0.366913	-0.893718	-0.257314
		-0.347701	-0.870751	-0.405113
		-0.323242	-0.827684	-0.59328
		-0.304878	-0.757329	-0.734564
		-0.286936	-0.66328	-0.87259
		-0.274214	-0.538594	-0.970462
		-0.263223	-0.386783	-1.05502
		-0.258326	-0.207686	-1.09269
		-0.256053	-0.0386385	-1.11019
		-0.255086	0.13384	-1.11762
		-0.263297	0.279597	-1.05445
		-0.275421	0.45256	-0.961179
		-0.290196	0.564734	-0.847513
		-0.301933	0.646352	-0.757218
		-0.31587	0.694225	-0.649998
		-0.33417	0.74226	-0.509209
		-0.358592	0.766843	-0.321325
		-0.382573	0.801558	-0.136841
		-0.404399	0.785453	0.0310715
		-0.424512	0.708398	0.185811
		-0.438956	0.62775	0.296926
		-0.454706	0.550534	0.418098
		-0.466121	0.422417	0.505913
		-0.481899	0.294462	0.627296
		-0.495486	0.183338	0.731825
		-0.503402	0.0686223	0.792729
		-0.515241	-0.0358005	0.883802
		-0.521832	-0.120122	0.934508
		-0.521905	-0.255424	0.935074
		0.240061	-0.301485	1.19671
		0.252514	-0.295169	1.10091
		0.267098	-0.322262	0.988712
		0.279102	-0.359286	0.896364
		0.292392	-0.399681	0.79412
		0.307387	-0.466802	0.678757
		0.321096	-0.530552	0.573291
		0.339532	-0.584432	0.431461
		0.361827	-0.648427	0.259942
		0.382843	-0.692376	0.0982611
		0.405145	-0.739696	-0.0733159
		0.427037	-0.746988	-0.241728
		0.447649	-0.734235	-0.400302
		0.471275	-0.701559	-0.582063
		0.495784	-0.615551	-0.770614
		0.516448	-0.486083	-0.92959
		0.525543	-0.309598	-0.999556
		0.532909	-0.156408	-1.05623
		0.534278	0.0236301	-1.06676
		0.525326	0.163945	-0.997887
		0.513808	0.327676	-0.90928
		0.500563	0.468112	-0.807381
		0.485597	0.601928	-0.692248
		0.469764	0.71576	-0.570441
		0.450483	0.799678	-0.422109
		0.432893	0.823521	-0.286781
		0.415295	0.83069	-0.151395
		0.394264	0.841292	0.0104005
		0.376651	0.815115	0.145901
		0.357744	0.775635	0.291356
		0.339255	0.7128	0.433589
		0.318621	0.650026	0.592335
		0.29756	0.593933	0.754361
		0.278212	0.527788	0.903211
		0.261451	0.488247	1.03215
		0.245551	0.452016	1.15448
		0.0664728	-0.36744	1.30744
		0.0816788	-0.38465	1.19046
		0.0994895	-0.408665	1.05344
		0.116851	-0.459655	0.919874
		0.139862	-0.514147	0.742847
		0.157645	-0.588759	0.606038
		0.174566	-0.649859	0.475861
		0.191047	-0.721068	0.34907
		0.209279	-0.768705	0.208803
		0.230116	-0.823147	0.0484983
		0.251412	-0.833748	-0.115334
		0.267499	-0.830739	-0.239091
		0.287951	-0.794097	-0.396432
		0.307531	-0.760808	-0.547071
		0.323214	-0.700446	-0.667723
		0.343263	-0.60645	-0.821959
		0.358991	-0.46176	-0.942964
		0.369511	-0.303458	-1.02389
		0.374821	-0.131547	-1.06474
		0.374903	0.0202443	-1.06538
		0.370189	0.145158	-1.02911
		0.359422	0.330926	-0.946278
		0.347765	0.47961	-0.8566
		0.333908	0.577745	-0.749989
		0.318307	0.669174	-0.629972
		0.300093	0.750542	-0.489846
		0.280567	0.818447	-0.339631
		0.265811	0.862632	-0.226105
		0.244093	0.896855	-0.0590264
		0.222788	0.890591	0.104877
		0.199273	0.816913	0.285784
		0.180545	0.753246	0.429861
		0.153545	0.666154	0.637579
		0.132203	0.592427	0.801765
		0.109559	0.522103	0.975969
		0.0930143	0.475253	1.10325
		0.0703704	0.404928	1.27746
		-0.0860853	-0.452422	1.25638
		-0.0669857	-0.429502	1.10945
		-0.050071	-0.440182	0.979318
		-0.0349108	-0.491213	0.862687
		-0.0167122	-0.53898	0.722681
		0.00104786	-0.596835	0.58605
		0.0209691	-0.671602	0.432791
		0.0361214	-0.739471	0.316222
		0.0530281	-0.766988	0.186155
		0.0677656	-0.794432	0.0727763
		0.0842416	-0.8152	-0.0539772
		0.0998563	-0.822468	-0.174104
		0.120679	-0.826547	-0.334294
		0.13804	-0.810302	-0.467857
		0.156725	-0.746956	-0.611604
		0.174979	-0.676861	-0.752038
		0.189349	-0.562855	-0.862592
		0.200259	-0.428525	-0.94652
		0.208999	-0.294121	-1.01376
		0.210362	-0.162832	-1.02425
		0.208265	-0.0112204	-1.00811
		0.20529	0.120216	-0.985225
		0.196254	0.2788	-0.915711
		0.188933	0.393547	-0.859388
		0.179435	0.491531	-0.786317
		0.165614	0.623338	-0.679992
		0.148739	0.718206	-0.55017
		0.133156	0.792824	-0.430287
		0.117127	0.840517	-0.306969
		0.101966	0.891549	-0.190338
		0.0850518	0.902229	-0.0602103
		0.0698757	0.919585	0.0565427
		0.055545	0.889766	0.166792
		0.040353	0.873447	0.283667
		0.0251451	0.823453	0.400665
		0.00863732	0.776871	0.527662
		-0.00787842	0.713451	0.654721
		-0.0226557	0.656707	0.768406
		-0.0400407	0.58995	0.902152
		-0.0556871	0.529868	1.02252
		-0.0713257	0.486623	1.14283
		-0.0843644	0.436555	1.24314
		-0.0969646	0.396575	1.34008
		-0.245002	-0.468081	1.25424
		-0.233004	-0.455193	1.16194
		-0.220148	-0.439009	1.06303
		-0.205591	-0.449479	0.951046
		-0.189334	-0.486602	0.825977
		-0.170944	-0.54042	0.684494
		-0.15556	-0.614081	0.566148
		-0.139303	-0.651204	0.441079
		-0.123904	-0.691622	0.322611
		-0.10423	-0.748808	0.171256
		-0.0854068	-0.792667	0.0264426
		-0.0614502	-0.849999	-0.15786
		-0.0383282	-0.860761	-0.335743
		-0.0169067	-0.84487	-0.500542
		0.00153098	-0.798957	-0.642388
		0.0195514	-0.729759	-0.781022
		0.0375875	-0.627318	-0.919778
		0.0539388	-0.464981	-1.04557
		0.0630079	-0.305719	-1.11534
		0.0669205	-0.18285	-1.14544
		0.0687152	-0.0100424	-1.15925
		0.0636529	0.153026	-1.1203
		0.0551581	0.302913	-1.05495
		0.0462225	0.426221	-0.986209
		0.0334293	0.543011	-0.887788
		0.0150622	0.646694	-0.746486
		-0.00459589	0.737123	-0.595252
		-0.0255451	0.814299	-0.434085
		-0.0465101	0.858231	-0.272798
		-0.0661996	0.882173	-0.121322
		-0.0824881	0.852809	0.00398869
		-0.0983515	0.816782	0.126029
		-0.115498	0.784123	0.257941
		-0.13651	0.728325	0.419591
		-0.156239	0.669159	0.571369
		-0.173834	0.593298	0.706733
		-0.190138	0.530691	0.832165
		-0.206458	0.43484	0.957717
		-0.219763	0.375455	1.06007
		-0.240767	0.336278	1.22166
		-0.380093	-0.359054	1.0688
		-0.363904	-0.356211	0.944261
		-0.349051	-0.400866	0.82999
		-0.332452	-0.455767	0.702293
		-0.315854	-0.510669	0.574597
		-0.299697	-0.575743	0.450303
		-0.282664	-0.637452	0.319265
		-0.264763	-0.712774	0.181545
		-0.244232	-0.777997	0.0235947
		-0.22325	-0.816069	-0.13782
		-0.202703	-0.847335	-0.295893
		-0.182132	-0.827662	-0.454152
		-0.162421	-0.777397	-0.60579
		-0.137878	-0.68315	-0.794609
		-0.112884	-0.561752	-0.986893
		-0.101006	-0.422925	-1.07827
		-0.0934872	-0.249991	-1.13611
		-0.0899169	-0.100693	-1.16358
		-0.0880757	0.0928109	-1.17774
		-0.0941236	0.256021	-1.13122
		-0.102375	0.385348	-1.06774
		-0.118065	0.511532	-0.947031
		-0.13813	0.637867	-0.792668
		-0.155147	0.733534	-0.661754
		-0.173056	0.791876	-0.523972
		-0.188352	0.826358	-0.406299
		-0.212389	0.878118	-0.221374
		-0.23469	0.902651	-0.0498133
		-0.254392	0.869365	0.101763
		-0.272358	0.808853	0.239975
		-0.289455	0.734727	0.371506
		-0.306117	0.653795	0.499695
		-0.322354	0.549077	0.624605
		-0.339032	0.434186	0.752917
		-0.356137	0.343081	0.884509
		-0.370162	0.289225	0.992406
		-0.388554	0.252499	1.1339
		-0.521905	-0.255424	0.935074
		-0.509303	-0.350605	0.838122
		-0.492779	-0.456078	0.711001
		-0.47493	-0.531157	0.573682
		-0.456648	-0.613018	0.433034
		-0.434021	-0.728866	0.25896
		-0.410068	-0.814319	0.0746876
		-0.390019	-0.855653	-0.079557
		-0.366913	-0.893718	-0.257314
		-0.347701	-0.870751	-0.405113
		-0.323242	-0.827684	-0.59328
		-0.304878	-0.757329	-0.734564
		-0.286936	-0.66328	-0.87259
		-0.274214	-0.538594	-0.970462
		-0.263223	-0.386783	-1.05502
		-0.258326	-0.207686	-1.09269
		-0.256053	-0.0386385	-1.11019
		-0.255086	0.13384	-1.11762
		-0.263297	0.279597	-1.05445
		-0.275421	0.45256	-0.961179
		-0.290196	0.564734	-0.847513
		-0.301933	0.646352	-0.757218
		-0.31587	0.694225	-0.649998
		-0.33417	0.74226	-0.509209
		-0.358592	0.766843	-0.321325
		-0.382573	0.801558	-0.136841
		-0.404399	0.785453	0.0310715
		-0.424512	0.708398	0.185811
		-0.438956	0.62775	0.296926
		-0.454706	0.550534	0.418098
		-0.466121	0.422417	0.505913
		-0.481899	0.294462	0.627296
		-0.495486	0.183338	0.731825
		-0.503402	0.0686223	0.792729
		-0.515241	-0.0358005	0.883802
		-0.521832	-0.120122	0.934508
		-0.521905	-0.255424	0.935074
		-0.653691	-0.22531	0.724213
		-0.646691	-0.335038	0.670354
		-0.639252	-0.451623	0.613128
		-0.626515	-0.547861	0.515137
		-0.609799	-0.620284	0.38654
		-0.596162	-0.678916	0.28163
		-0.583838	-0.716974	0.186819
		-0.567123	-0.789398	0.0582222
		-0.546858	-0.814041	-0.0976762
		-0.530548	-0.811177	-0.223155
		-0.510259	-0.784499	-0.379239
		-0.491275	-0.720139	-0.525287
		-0.469618	-0.594284	-0.691904
		-0.456338	-0.474985	-0.794068
		-0.446567	-0.31793	-0.869239
		-0.445611	-0.160573	-0.876592
		-0.448626	-0.00992388	-0.8534
		-0.45561	0.134018	-0.799665
		-0.463049	0.250604	-0.74244
		-0.47799	0.346917	-0.627494
		-0.491619	0.422656	-0.522646
		-0.51143	0.474656	-0.370238
		-0.524637	0.509323	-0.268632
		-0.536531	0.523416	-0.177125
		-0.555929	0.517236	-0.0278972
		-0.576655	0.497416	0.131553
		-0.59431	0.446697	0.267379
		-0.611098	0.365155	0.396534
		-0.627003	0.287004	0.518894
		-0.639845	0.160847	0.617691
		-0.650022	0.0790788	0.695981
		-0.655353	-0.00969811	0.736996
		-0.658051	-0.122516	0.757751
		-0.653691	-0.22531	0.724213
		-0.793142	-0.190114	0.572312
		-0.78932	-0.31754	0.542914
		-0.77989	-0.448461	0.470366
		-0.764834	-0.549368	0.354538
		-0.748032	-0.610111	0.225275
		-0.734253	-0.674128	0.119267
		-0.719172	-0.724775	0.0032477
		-0.702362	-0.768764	-0.126079
		-0.685954	-0.75578	-0.252302
		-0.668657	-0.689206	-0.385371
		-0.652629	-0.568988	-0.508683
		-0.642201	-0.428522	-0.588908
		-0.633074	-0.301426	-0.65912
		-0.636887	-0.157246	-0.629787
		-0.641128	-0.00635344	-0.597159
		-0.65055	0.141321	-0.524674
		-0.665581	0.292489	-0.409037
		-0.681947	0.363273	-0.283133
		-0.703518	0.380578	-0.117181
		-0.725963	0.377801	0.0554886
		-0.745409	0.328036	0.205095
		-0.763151	0.234668	0.341586
		-0.777013	0.131148	0.448233
		-0.78656	0.027518	0.521676
		-0.79179	-0.0762221	0.561916
		-0.793142	-0.190114	0.572312
		-0.899197	-0.401582	0.1635
		-0.883681	-0.392212	0.0441328
		-0.868563	-0.309258	-0.0721735
		-0.859894	-0.192588	-0.138873
		-0.865013	-0.078673	-0.0994877
		-0.881355	-0.00775104	0.0262324
		-0.899896	-0.0370554	0.168872
		-0.910713	-0.136914	0.252088
		-0.911185	-0.230526	0.255726
		-0.908633	-0.304203	0.236091
		-0.899197	-0.401582	0.1635
		0.726932	0.165878	0.286395
		0.739145	0.222419	0.190533
		0.762979	0.2229	0.00345735
		0.783473	0.160278	-0.157404
		0.800107	0.089745	-0.287973
		0.81539	0.00406351	-0.407928
		0.825581	-0.125809	-0.487921
		0.828251	-0.233971	-0.50888
		0.822486	-0.340299	-0.463629
		0.804465	-0.423373	-0.322177
		0.785766	-0.459458	-0.175402
		0.76404	-0.433116	-0.00487036
		0.748161	-0.350908	0.119769
		0.736896	-0.249113	0.208185
		0.727581	-0.128697	0.281305
		0.721648	-0.0249727	0.327872
		0.721485	0.0759527	0.329153
		0.726932	0.165878	0.286395
		0.517781	0.290912	0.748663
		0.529734	0.353104	0.654837
		0.546783	0.400598	0.521016
		0.564563	0.430164	0.38146
		0.585015	0.430928	0.220924
		0.606644	0.408964	0.0511572
		0.625244	0.36937	-0.094839
		0.643684	0.32145	-0.239578
		0.660022	0.276079	-0.367815
		0.673936	0.216604	-0.477035
		0.690719	0.166432	-0.608769
		0.704279	0.0605249	-0.715198
		0.71497	-0.0546857	-0.799113
		0.723773	-0.240033	-0.868213
		0.715953	-0.366883	-0.806837
		0.703769	-0.496961	-0.7112
		0.683657	-0.591864	-0.553332
		0.666322	-0.626231	-0.417272
		0.650075	-0.632092	-0.289739
		0.628286	-0.618455	-0.118714
		0.607869	-0.589439	0.0415448
		0.588092	-0.527117	0.196773
		0.570454	-0.437565	0.335223
		0.550748	-0.315684	0.489898
		0.539326	-0.182546	0.579548
		0.528385	-0.0244294	0.665426
		0.516323	0.0754029	0.760108
		0.342849	0.418656	0.942335
		0.355343	0.462156	0.844269
		0.370065	0.511332	0.728709
		0.386386	0.533435	0.600604
		0.404181	0.549562	0.460925
		0.423012	0.564432	0.313119
		0.441809	0.550019	0.165576
		0.461642	0.534351	0.00990619
		0.478368	0.522449	-0.12138
		0.494902	0.473077	-0.251164
		0.509647	0.413307	-0.366901
		0.524235	0.345349	-0.481402
		0.540736	0.266693	-0.610921
		0.554412	0.178895	-0.718265
		0.569247	0.0687452	-0.83471
		0.577711	-0.0420585	-0.901149
		0.58335	-0.162004	-0.945413
		0.5829	-0.295513	-0.94188
		0.576552	-0.405113	-0.892052
		0.566816	-0.498038	-0.815632
		0.550552	-0.599804	-0.687969
		0.533725	-0.675753	-0.555889
		0.514702	-0.728094	-0.40658
		0.495118	-0.754618	-0.252854
		0.474812	-0.763512	-0.0934735
		0.45749	-0.755076	0.042495
		0.432952	-0.708568	0.235095
		0.408291	-0.640963	0.428667
		0.389876	-0.551609	0.573206
		0.370865	-0.46572	0.722428
		0.34966	-0.356225	0.888877
		0.333068	-0.227189	1.0191
		0.317265	-0.0572167	1.14315
		0.135479	0.254573	1.39062
		0.148429	0.272169	1.28898
		0.162325	0.338495	1.1799
		0.175944	0.417623	1.073
		0.190156	0.500191	0.961449
		0.206144	0.593081	0.835955
		0.226792	0.655401	0.673887
		0.246374	0.689917	0.520183
		0.267259	0.710389	0.356249
		0.287987	0.722739	0.193554
		0.305754	0.717888	0.0540988
		0.322178	0.698034	-0.0748224
		0.340933	0.662896	-0.22203
		0.355147	0.637403	-0.333598
		0.377968	0.568256	-0.51273
		0.397987	0.490028	-0.669862
		0.413742	0.408642	-0.793524
		0.427286	0.321617	-0.899833
		0.440633	0.197424	-1.0046
		0.451927	0.0757124	-1.09325
		0.459115	-0.0410355	-1.14967
		0.461881	-0.169063	-1.17138
		0.458054	-0.284964	-1.14134
		0.453516	-0.383382	-1.10572
		0.44499	-0.49776	-1.0388
		0.427541	-0.584728	-0.901836
		0.412737	-0.670736	-0.785637
		0.394024	-0.714614	-0.638752
		0.375468	-0.750371	-0.493105
		0.355017	-0.775524	-0.332581
		0.33575	-0.793796	-0.181353
		0.314035	-0.77586	-0.0109054
		0.292951	-0.725438	0.154589
		0.271709	-0.683137	0.321321
		0.252678	-0.635196	0.4707
		0.235266	-0.585055	0.607374
		0.214339	-0.526511	0.771629
		0.193056	-0.405194	0.938684
		0.178644	-0.308806	1.05181
		0.1636	-0.244905	1.16989
		0.146345	-0.186643	1.30533
		-0.0524037	0.327004	1.68595
		-0.0390285	0.331791	1.58096
		-0.0230685	0.388055	1.45569
		-0.00990785	0.464518	1.35239
		0.0014582	0.530553	1.26317
		0.0152171	0.610491	1.15518
		0.0328137	0.668972	1.01706
		0.0529273	0.720201	0.859181
		0.0749598	0.760701	0.686243
		0.098753	0.782262	0.499485
		0.120594	0.785187	0.328053
		0.140199	0.782419	0.174163
		0.159929	0.758497	0.0192981
		0.178023	0.732358	-0.12272
		0.196838	0.68854	-0.270409
		0.216219	0.618832	-0.422528
		0.235723	0.527969	-0.575622
		0.254629	0.43363	-0.72402
		0.269223	0.336118	-0.838575
		0.281707	0.211758	-0.936563
		0.290918	0.082966	-1.00886
		0.296539	-0.0666798	-1.05298
		0.290704	-0.231841	-1.00718
		0.285817	-0.347741	-0.968818
		0.275737	-0.457346	-0.889704
		0.261222	-0.548969	-0.775771
		0.24866	-0.621956	-0.677166
		0.229427	-0.682654	-0.5262
		0.206796	-0.726629	-0.348567
		0.18552	-0.755443	-0.181566
		0.164277	-0.754892	-0.0148293
		0.141996	-0.753082	0.160058
		0.12107	-0.736111	0.324314
		0.0981006	-0.687257	0.504605
		0.072016	-0.634625	0.70935
		0.0511572	-0.558923	0.873075
		0.0297002	-0.486697	1.0415
		0.00780303	-0.409736	1.21337
		-0.00777327	-0.39085	1.33563
		-0.0241734	-0.44238	1.46436
		-0.188404	0.269256	1.57404
		-0.177969	0.293925	1.49213
		-0.166039	0.341663	1.39849
		-0.155289	0.382539	1.31411
		-0.14407	0.447726	1.22605
		-0.13285	0.512913	1.13798
		-0.120449	0.584961	1.04064
		-0.10718	0.647664	0.936495
		-0.0917071	0.715987	0.815042
		-0.070403	0.760653	0.647821
		-0.0516178	0.783492	0.500372
		-0.0305078	0.791071	0.334675
		-0.0116029	0.793031	0.186286
		0.00568733	0.792801	0.0505714
		0.0220732	0.772933	-0.0780448
		0.038459	0.753065	-0.206661
		0.055869	0.731956	-0.343316
		0.0668204	0.70209	-0.429276
		0.0837224	0.627687	-0.561943
		0.0980229	0.58132	-0.67419
		0.110118	0.529333	-0.769128
		0.124935	0.42843	-0.885427
		0.135498	0.324391	-0.968339
		0.145037	0.221594	-1.04321
		0.155406	0.0804679	-1.1246
		0.160654	-0.054449	-1.1658
		0.159325	-0.177243	-1.15536
		0.153151	-0.306604	-1.1069
		0.143628	-0.419465	-1.03216
		0.132214	-0.521738	-0.942564
		0.119223	-0.597217	-0.840591
		0.101267	-0.658384	-0.699657
		0.0839027	-0.71612	-0.563358
		0.0655512	-0.743632	-0.419313
		0.0475135	-0.754936	-0.277731
		0.0285714	-0.785879	-0.129051
		0.00895627	-0.770389	0.0249128
		-0.0114063	-0.766434	0.184743
		-0.0331894	-0.727582	0.355723
		-0.0498519	-0.694938	0.486511
		-0.0710073	-0.623672	0.652564
		-0.0905853	-0.579199	0.806236
		-0.113318	-0.481139	0.984671
		-0.128089	-0.459082	1.10061
		-0.145813	-0.45418	1.23973
		-0.160778	-0.469209	1.3572
		-0.326452	0.259332	1.4782
		-0.315125	0.245597	1.38929
		-0.302857	0.280715	1.29299
		-0.292022	0.350897	1.20795
		-0.281343	0.412938	1.12413
		-0.268135	0.496907	1.02046
		-0.256113	0.573983	0.926096
		-0.244842	0.639471	0.837622
		-0.230637	0.69307	0.726129
		-0.213221	0.721945	0.58942
		-0.194024	0.761159	0.438742
		-0.176014	0.79348	0.297377
		-0.161127	0.800425	0.180524
		-0.146363	0.82835	0.0646382
		-0.129416	0.832798	-0.0683805
		-0.114842	0.82346	-0.182773
		-0.100738	0.789695	-0.293476
		-0.0870713	0.760626	-0.400752
		-0.0750273	0.729359	-0.495288
		-0.0616736	0.684005	-0.600104
		-0.0489131	0.635206	-0.700264
		-0.0336565	0.579213	-0.820016
		-0.0214893	0.526966	-0.915519
		-0.00760952	0.426817	-1.02446
		0.00330406	0.309434	-1.11013
		0.00906869	0.198295	-1.15538
		0.0141169	0.104687	-1.195
		0.0171056	0.0135776	-1.21846
		0.0219972	-0.0881716	-1.25685
		0.0190534	-0.213748	-1.23375
		0.0111173	-0.32494	-1.17146
		-0.000781195	-0.422996	-1.07806
		-0.0133961	-0.503518	-0.979045
		-0.0288205	-0.593133	-0.857975
		-0.0439315	-0.666463	-0.739366
		-0.0593224	-0.726956	-0.61856
		-0.0776123	-0.746439	-0.474998
		-0.0951523	-0.754334	-0.337323
		-0.115782	-0.758483	-0.175398
		-0.134195	-0.756988	-0.0308701
		-0.154634	-0.723874	0.129561
		-0.174636	-0.695455	0.286565
		-0.195355	-0.649503	0.449192
		-0.216791	-0.586019	0.617443
		-0.235853	-0.508748	0.767067
		-0.252889	-0.463096	0.900789
		-0.269176	-0.405854	1.02862
		-0.283593	-0.388374	1.14179
		-0.303383	-0.431035	1.29712
		-0.468814	0.0899205	1.41622
		-0.458555	0.106578	1.33569
		-0.446645	0.154375	1.24221
		-0.435757	0.203399	1.15675
		-0.422079	0.261492	1.04939
		-0.410444	0.32204	0.958065
		-0.399242	0.387248	0.870137
		-0.391735	0.423773	0.81121
		-0.383048	0.467161	0.743027
		-0.367326	0.522798	0.619618
		-0.346336	0.580388	0.454866
		-0.325386	0.609043	0.290422
		-0.307658	0.63329	0.151277
		-0.289341	0.660968	0.00750352
		-0.271771	0.677123	-0.130408
		-0.253179	0.69205	-0.276341
		-0.23667	0.680498	-0.405924
		-0.219886	0.656194	-0.537666
		-0.201529	0.605159	-0.681751
		-0.185531	0.540396	-0.807325
		-0.170869	0.460677	-0.92241
		-0.15829	0.354479	-1.02114
		-0.148935	0.243872	-1.09458
		-0.141309	0.151905	-1.15444
		-0.135333	0.0287978	-1.20134
		-0.132306	-0.111469	-1.2251
		-0.135725	-0.260553	-1.19827
		-0.144804	-0.377995	-1.127
		-0.157814	-0.482434	-1.02488
		-0.171689	-0.577554	-0.915976
		-0.188472	-0.660898	-0.784238
		-0.209894	-0.713829	-0.616093
		-0.227779	-0.746167	-0.475714
		-0.245192	-0.75423	-0.339036
		-0.263902	-0.748314	-0.192176
		-0.283948	-0.757353	-0.0348271
		-0.303523	-0.742118	0.118821
		-0.326872	-0.705787	0.302088
		-0.347862	-0.655729	0.466845
		-0.364293	-0.586306	0.595812
		-0.381903	-0.523748	0.734036
		-0.398766	-0.449665	0.866398
		-0.416375	-0.387106	1.00462
		-0.429937	-0.358394	1.11106
		-0.439174	-0.376279	1.18357
		-0.451634	-0.398573	1.28137
		-0.562353	0.00556022	0.971025
		-0.55259	0.0987445	0.894391
		-0.54163	0.19888	0.808366
		-0.531302	0.266175	0.727302
		-0.519745	0.369786	0.636582
		-0.504789	0.456674	0.519194
		-0.488671	0.521149	0.392681
		-0.471515	0.584365	0.258017
		-0.453354	0.616957	0.115468
		-0.437744	0.627436	-0.00705941
		-0.425689	0.646427	-0.101679
		-0.40772	0.641443	-0.242723
		-0.390507	0.624773	-0.377831
		-0.37229	0.577479	-0.520824
		-0.354106	0.50082	-0.663552
		-0.336961	0.42542	-0.798129
		-0.325922	0.33642	-0.884776
		-0.315955	0.219313	-0.963007
		-0.304261	0.0539025	-1.05479
		-0.302162	-0.0578663	-1.07127
		-0.303776	-0.169333	-1.05861
		-0.310141	-0.27924	-1.00864
		-0.318584	-0.386628	-0.942372
		-0.330142	-0.490239	-0.851651
		-0.344217	-0.586597	-0.741174
		-0.359894	-0.655806	-0.618116
		-0.375696	-0.703861	-0.494084
		-0.393699	-0.728242	-0.352774
		-0.413779	-0.750105	-0.195164
		-0.43439	-0.716714	-0.0333884
		-0.455158	-0.691532	0.129627
		-0.472935	-0.648973	0.269165
		-0.493196	-0.569796	0.428195
		-0.516696	-0.465686	0.612651
		-0.5362	-0.374823	0.765745
		-0.552713	-0.266583	0.895361
		-0.564441	-0.130537	0.987413
		-0.562353	0.00556022	0.971025
		-0.648994	-0.0105625	0.471684
		-0.647061	0.11606	0.456513
		-0.638358	0.238659	0.388202
		-0.627913	0.342511	0.30621
		-0.613665	0.425128	0.194378
		-0.601356	0.489289	0.0977641
		-0.591422	0.53968	0.0197891
		-0.584179	0.560044	-0.0370683
		-0.572224	0.578873	-0.130905
		-0.559991	0.584886	-0.226922
		-0.543047	0.589365	-0.359919
		-0.528636	0.571945	-0.473037
		-0.512639	0.527649	-0.598597
		-0.494066	0.42616	-0.74438
		-0.480994	0.28556	-0.846986
		-0.474812	0.169928	-0.895512
		-0.469065	0.0589833	-0.940618
		-0.468466	-0.0457404	-0.945324
		-0.469805	-0.16892	-0.934812
		-0.472451	-0.27804	-0.914039
		-0.481116	-0.371565	-0.846027
		-0.491246	-0.459159	-0.766514
		-0.503277	-0.536136	-0.672081
		-0.515428	-0.592168	-0.576707
		-0.531816	-0.622278	-0.448072
		-0.549354	-0.630199	-0.310415
		-0.563923	-0.620908	-0.196058
		-0.579958	-0.605686	-0.0701996
		-0.596983	-0.560146	0.0634401
		-0.613536	-0.490219	0.193361
		-0.626646	-0.378693	0.296266
		-0.63639	-0.283716	0.37275
		-0.645698	-0.193425	0.445814
		-0.64986	-0.109355	0.478478
		-0.648994	-0.0105625	0.471684
		-0.736243	0.148416	-0.0228839
		-0.733635	0.22824	-0.0433621
		-0.72401	0.291341	-0.118904
		-0.710171	0.328638	-0.227535
		-0.696774	0.262769	-0.33269
		-0.689335	0.133543	-0.391077
		-0.694152	0.0480758	-0.353268
		-0.704801	-0.0137936	-0.269682
		-0.721473	0.0186784	-0.138822
		-0.731954	0.0727484	-0.0565563
		-0.736243	0.148416	-0.0228839
		0.854488	0.367364	0.0522776
		0.897843	0.358589	-0.0567746
		0.93072	0.298109	-0.139469
		0.968996	0.179876	-0.235745
		0.991394	0.0676896	-0.292082
		0.964648	-0.107265	-0.224807
		0.91564	-0.292823	-0.101538
		0.876402	-0.388758	-0.00284297
		0.827555	-0.478972	0.120022
		0.783215	-0.544601	0.23155
		0.736587	-0.591824	0.348832
		0.693002	-0.616999	0.45846
		0.634295	-0.595675	0.606126
		0.574764	-0.553409	0.755864
		0.539896	-0.501969	0.843565
		0.505029	-0.450529	0.931267
		0.47508	-0.384975	1.0066
		0.446711	-0.29991	1.07795
		0.311207	0.136112	1.1145
		0.332021	0.109939	1.06215
		0.362862	0.0501953	0.984577
		0.399324	0.0285312	0.892864
		0.444256	0.032899	0.779847
		0.491619	0.0358225	0.660715
		0.532754	0.0562534	0.55725
		0.571571	0.0953188	0.459613
		0.611452	0.147559	0.3593
		0.654296	0.204942	0.251536
		0.707281	0.245944	0.118265
		0.747466	0.270391	0.0171883
		0.794943	0.290505	-0.10223
		0.836267	0.265952	-0.206172
		0.873564	0.223082	-0.299986
		0.908621	0.136672	-0.388163
		0.923699	0.0552299	-0.426089
		0.899428	-0.0718653	-0.36504
		0.877587	-0.200405	-0.310106
		0.844125	-0.315136	-0.225937
		0.814574	-0.428739	-0.151609
		0.767894	-0.549423	-0.0341951
		0.714453	-0.659187	0.100224
		0.671609	-0.71657	0.207988
		0.624018	-0.753874	0.327694
		0.572515	-0.792305	0.45724
		0.527279	-0.76888	0.571021
		0.489449	-0.732597	0.666173
		0.44729	-0.686838	0.772216
		0.392559	-0.623255	0.909881
		0.355793	-0.573797	1.00236
		0.308126	-0.548928	1.12225
		0.263194	-0.553295	1.23527
		0.211615	-0.529553	1.36501
		0.156164	0.41733	1.2002
		0.187059	0.374945	1.12249
		0.219553	0.35228	1.04076
		0.252167	0.346767	0.958725
		0.295021	0.342086	0.850935
		0.334088	0.353423	0.752671
		0.3773	0.400196	0.643981
		0.431937	0.4781	0.506552
		0.493322	0.545124	0.352152
		0.544228	0.577013	0.224109
		0.594067	0.595756	0.0987479
		0.640828	0.592208	-0.0188684
		0.689602	0.597803	-0.141548
		0.738789	0.592821	-0.265268
		0.793124	0.557238	-0.401937
		0.832366	0.523694	-0.500641
		0.863261	0.481309	-0.578352
		0.889892	0.386336	-0.645336
		0.89687	0.268543	-0.662888
		0.889582	0.131633	-0.644557
		0.866906	0.0244917	-0.58752
		0.828365	-0.121487	-0.490578
		0.794383	-0.242608	-0.405103
		0.750161	-0.364561	-0.293872
		0.707124	-0.456215	-0.185622
		0.67202	-0.52845	-0.097325
		0.633542	-0.595246	-0.000542566
		0.600984	-0.651765	0.0813503
		0.568426	-0.708284	0.163243
		0.529535	-0.764502	0.261066
		0.490468	-0.775839	0.35933
		0.456788	-0.783473	0.444045
		0.418374	-0.771084	0.540668
		0.386412	-0.741846	0.62106
		0.342317	-0.705432	0.731972
		0.305208	-0.645593	0.825313
		0.271058	-0.580617	0.911209
		0.237203	-0.54337	0.996365
		0.201868	-0.508693	1.08524
		0.169254	-0.50318	1.16728
		0.134627	-0.506809	1.25437
		0.0738948	-0.550108	1.40713
		0.0919499	0.402301	1.05744
		0.118139	0.369815	0.991564
		0.14538	0.350273	0.923045
		0.177523	0.344786	0.842195
		0.209786	0.356188	0.761045
		0.240303	0.392371	0.684287
		0.276655	0.438662	0.592852
		0.315924	0.490008	0.494078
		0.361436	0.541045	0.379603
		0.405369	0.572666	0.269097
		0.451169	0.596396	0.153899
		0.496035	0.624071	0.0410473
		0.537051	0.650637	-0.0621195
		0.581391	0.67184	-0.173648
		0.625206	0.68657	-0.283854
		0.662132	0.678247	-0.376735
		0.701332	0.651616	-0.475333
		0.733644	0.601931	-0.556606
		0.762512	0.54072	-0.629218
		0.784373	0.439565	-0.684206
		0.802384	0.3373	-0.729508
		0.808317	0.225235	-0.744432
		0.804972	0.0915341	-0.736017
		0.796555	-0.0120238	-0.714847
		0.779911	-0.124273	-0.672983
		0.762454	-0.215687	-0.629074
		0.739569	-0.327627	-0.571509
		0.71575	-0.435623	-0.511599
		0.685282	-0.532892	-0.434964
		0.644842	-0.614073	-0.333244
		0.599091	-0.69889	-0.218169
		0.54564	-0.785926	-0.0837241
		0.492954	-0.83271	0.0487979
		0.439334	-0.875549	0.183666
		0.395113	-0.879862	0.294895
		0.353284	-0.885592	0.400108
		0.318342	-0.86827	0.487997
		0.279668	-0.835166	0.585271
		0.241402	-0.81248	0.681523
		0.20524	-0.763905	0.772481
		0.175319	-0.715638	0.847739
		0.14791	-0.651899	0.916681
		0.109356	-0.601906	1.01366
		0.0825219	-0.592782	1.08115
		0.0397596	-0.594568	1.18871
		-0.00481927	-0.64955	1.30084
		-0.0207343	0.560091	1.03659
		0.00624196	0.533786	0.968736
		0.0366932	0.519119	0.892143
		0.0746247	0.534265	0.796734
		0.107314	0.562804	0.714511
		0.143596	0.620039	0.623251
		0.193426	0.672652	0.497916
		0.23925	0.707089	0.382656
		0.285074	0.741527	0.267395
		0.329307	0.756354	0.156134
		0.366709	0.764964	0.0620592
		0.411473	0.786329	-0.0505348
		0.454234	0.798605	-0.158092
		0.500883	0.811998	-0.275426
		0.550889	0.819971	-0.401206
		0.596359	0.803231	-0.515578
		0.641712	0.769433	-0.629654
		0.675698	0.704706	-0.715137
		0.702851	0.63376	-0.783434
		0.726411	0.534117	-0.842695
		0.740194	0.423155	-0.877363
		0.738427	0.307728	-0.872919
		0.732243	0.184649	-0.857364
		0.716281	0.0502497	-0.817216
		0.691073	-0.0889324	-0.753809
		0.664391	-0.230665	-0.686698
		0.632468	-0.359006	-0.606401
		0.596245	-0.477941	-0.515289
		0.559315	-0.558772	-0.4224
		0.517025	-0.643271	-0.316029
		0.46908	-0.703855	-0.195435
		0.418427	-0.735422	-0.0680259
		0.366713	-0.780064	0.0620497
		0.316589	-0.805095	0.188125
		0.26405	-0.828691	0.320275
		0.225824	-0.816257	0.416425
		0.172048	-0.808286	0.551686
		0.131113	-0.766835	0.65465
		0.0944771	-0.734791	0.7468
		0.0652038	-0.689992	0.820431
		0.0351057	-0.624148	0.896136
		0.00954297	-0.533593	0.960433
		-0.0367524	-0.495809	1.07688
		-0.0782181	-0.460894	1.18118
		-0.131581	-0.463446	1.3154
		-0.206715	0.581282	1.2001
		-0.171411	0.546413	1.1113
		-0.136523	0.522107	1.02355
		-0.106369	0.517823	0.947705
		-0.0703054	0.523756	0.856994
		-0.0330657	0.559929	0.763326
		0.0114471	0.591751	0.651364
		0.0462625	0.629374	0.563793
		0.083086	0.67611	0.471171
		0.121803	0.714837	0.373786
		0.169386	0.76889	0.254103
		0.211474	0.802162	0.148239
		0.258411	0.832535	0.0301783
		0.302393	0.857798	-0.0804493
		0.338572	0.880853	-0.171448
		0.387933	0.909775	-0.295606
		0.430739	0.9048	-0.403276
		0.474492	0.895819	-0.513328
		0.516653	0.867163	-0.619375
		0.558284	0.831947	-0.724087
		0.587677	0.786861	-0.798021
		0.617373	0.714089	-0.872714
		0.638203	0.625991	-0.925108
		0.654071	0.523672	-0.965018
		0.661073	0.406026	-0.98263
		0.65974	0.279614	-0.979279
		0.647763	0.163006	-0.949154
		0.627983	0.0441906	-0.899401
		0.610211	-0.0655122	-0.854698
		0.587059	-0.178874	-0.796465
		0.563377	-0.298794	-0.736897
		0.529581	-0.40235	-0.651891
		0.495785	-0.505906	-0.566884
		0.457671	-0.600004	-0.471016
		0.418724	-0.672975	-0.373055
		0.369134	-0.736141	-0.248321
		0.319658	-0.782185	-0.123874
		0.274729	-0.803444	-0.0108653
		0.22749	-0.806131	0.107954
		0.182145	-0.816827	0.22201
		0.135437	-0.812955	0.339494
		0.0922146	-0.797416	0.44821
		0.0514166	-0.783327	0.550829
		0.0195983	-0.73679	0.630861
		-0.015175	-0.695362	0.718326
		-0.0459319	-0.635708	0.795688
		-0.0761582	-0.569495	0.871716
		-0.113241	-0.509495	0.964991
		-0.15919	-0.46482	1.08056
		-0.202828	-0.438718	1.19033
		-0.242794	-0.445755	1.29085
		-0.275314	0.62665	1.06837
		-0.248566	0.556769	1.00109
		-0.212889	0.535618	0.911354
		-0.176056	0.54417	0.818707
		-0.140672	0.550204	0.729706
		-0.100303	0.587048	0.628166
		-0.0584838	0.626409	0.522979
		-0.0223501	0.672517	0.432093
		0.0219618	0.727282	0.320636
		0.0614024	0.768053	0.221431
		0.105079	0.79956	0.111573
		0.151655	0.836101	-0.00557867
		0.203916	0.865894	-0.137031
		0.25287	0.901025	-0.260165
		0.307396	0.912594	-0.397312
		0.355193	0.918022	-0.517536
		0.406704	0.907743	-0.647102
		0.446616	0.877328	-0.747492
		0.484964	0.827582	-0.843947
		0.519255	0.7431	-0.930198
		0.545482	0.666775	-0.996167
		0.568694	0.568602	-1.05455
		0.584772	0.474659	-1.09499
		0.595864	0.349906	-1.12289
		0.589785	0.22858	-1.1076
		0.570365	0.111788	-1.05876
		0.553844	2.87148e-05	-1.0172
		0.530481	-0.134685	-0.958436
		0.502882	-0.260136	-0.889017
		0.471048	-0.376322	-0.808945
		0.437879	-0.47821	-0.725514
		0.396645	-0.571942	-0.6218
		0.349726	-0.658926	-0.503785
		0.300022	-0.73413	-0.378765
		0.242368	-0.784362	-0.233748
		0.198806	-0.799054	-0.124178
		0.149037	-0.813443	0.00100425
		0.101761	-0.812428	0.119917
		0.0572712	-0.823193	0.231822
		-0.00601798	-0.789049	0.391013
		-0.0486011	-0.730039	0.498122
		-0.0831205	-0.679186	0.584948
		-0.133246	-0.605575	0.711028
		-0.164866	-0.549689	0.79056
		-0.195442	-0.480914	0.867469
		-0.234197	-0.420798	0.964949
		-0.270281	-0.389276	1.05571
		-0.311121	-0.354935	1.15843
		-0.349176	-0.332374	1.25415
		-0.392623	-0.330252	1.36344
		-0.412233	0.478277	1.10848
		-0.380126	0.455753	1.02772
		-0.345094	0.438297	0.939605
		-0.313394	0.426232	0.859871
		-0.279461	0.457107	0.77452
		-0.243944	0.507472	0.685185
		-0.199243	0.562584	0.572749
		-0.153079	0.62023	0.456633
		-0.109434	0.662349	0.346853
		-0.0643256	0.707002	0.233393
		-0.026532	0.738983	0.138331
		0.0180481	0.77714	0.0261993
		0.0615722	0.802304	-0.0832764
		0.100708	0.819865	-0.181713
		0.155286	0.841852	-0.318993
		0.196819	0.857985	-0.423461
		0.243027	0.854308	-0.539687
		0.285781	0.839065	-0.647226
		0.329998	0.826357	-0.758444
		0.370519	0.768174	-0.860366
		0.406123	0.695891	-0.949921
		0.432015	0.612365	-1.01505
		0.450185	0.526625	-1.06075
		0.465309	0.418863	-1.09879
		0.47259	0.291932	-1.1171
		0.46963	0.147261	-1.10966
		0.452812	0.0176538	-1.06736
		0.433068	-0.117022	-1.01769
		0.404667	-0.249949	-0.946258
		0.372405	-0.383982	-0.865111
		0.332951	-0.513732	-0.765871
		0.295893	-0.644909	-0.672661
		0.248024	-0.738999	-0.552257
		0.188287	-0.808996	-0.402
		0.135985	-0.849365	-0.270447
		0.0871376	-0.87817	-0.147581
		0.0325593	-0.900157	-0.0103005
		-0.0232399	-0.890768	0.13005
		-0.0727804	-0.8817	0.254659
		-0.121672	-0.849182	0.377635
		-0.172961	-0.815235	0.506643
		-0.211612	-0.764976	0.603861
		-0.253882	-0.681913	0.710182
		-0.290421	-0.605668	0.802088
		-0.323628	-0.534814	0.885612
		-0.352566	-0.473311	0.958401
		-0.385773	-0.402456	1.04192
		-0.412314	-0.342381	1.10868
		-0.459214	-0.300832	1.22665
		-0.512488	0.0341021	1.05637
		-0.481601	0.154061	0.978679
		-0.448455	0.255827	0.895307
		-0.418206	0.352563	0.819222
		-0.377934	0.450114	0.717926
		-0.329203	0.529175	0.595356
		-0.289282	0.57636	0.494941
		-0.232498	0.647286	0.352115
		-0.190723	0.686632	0.247037
		-0.140778	0.734631	0.121411
		-0.100567	0.754675	0.0202708
		-0.0564165	0.792615	-0.0907813
		-0.013831	0.811253	-0.197896
		0.0374461	0.844979	-0.326873
		0.0890114	0.851562	-0.456574
		0.133856	0.852007	-0.56937
		0.178583	0.835663	-0.681872
		0.220585	0.77036	-0.787519
		0.257836	0.707867	-0.881215
		0.293404	0.609282	-0.970681
		0.318428	0.50345	-1.03362
		0.336209	0.385045	-1.07835
		0.336435	0.280396	-1.07892
		0.330462	0.176042	-1.06389
		0.32304	0.0691739	-1.04522
		0.311273	-0.0452381	-1.01562
		0.295276	-0.150405	-0.975389
		0.278758	-0.262007	-0.93384
		0.246017	-0.374127	-0.851487
		0.218026	-0.489057	-0.781084
		0.183954	-0.586903	-0.695381
		0.137077	-0.673803	-0.577473
		0.0896786	-0.767138	-0.458252
		0.0492349	-0.820758	-0.356525
		0.00508403	-0.858699	-0.245473
		-0.0369797	-0.870902	-0.13967
		-0.0866914	-0.885325	-0.0146313
		-0.13536	-0.886879	0.107783
		-0.176785	-0.87586	0.211979
		-0.21624	-0.855893	0.31122
		-0.248046	-0.833706	0.391223
		-0.286458	-0.80087	0.487838
		-0.328459	-0.735566	0.593485
		-0.363623	-0.647336	0.681932
		-0.395602	-0.581219	0.762366
		-0.435633	-0.506967	0.863057
		-0.474216	-0.4302	0.960103
		-0.503063	-0.325477	1.03266
		-0.520961	-0.223861	1.07768
		-0.533064	-0.112186	1.10812
		-0.512488	0.0341021	1.05637
		-0.58931	-0.0906947	0.945318
		-0.582948	0.00381414	0.929317
		-0.569832	0.104485	0.896324
		-0.549241	0.173614	0.844534
		-0.514512	0.278416	0.757178
		-0.482279	0.367755	0.676105
		-0.442878	0.452844	0.577001
		-0.409407	0.510947	0.49281
		-0.372091	0.57016	0.398949
		-0.342051	0.616741	0.323391
		-0.30619	0.673428	0.23319
		-0.269503	0.709291	0.140912
		-0.234271	0.742628	0.0522943
		-0.19135	0.778184	-0.0556646
		-0.147908	0.820209	-0.164934
		-0.106963	0.84677	-0.267922
		-0.0666479	0.849981	-0.369327
		-0.0311112	0.856025	-0.458712
		0.00681485	0.860653	-0.554107
		0.0499328	0.852036	-0.662561
		0.0924216	0.820069	-0.769432
		0.131892	0.766169	-0.868711
		0.161283	0.711466	-0.942638
		0.183811	0.63372	-0.999302
		0.206644	0.528681	-1.05673
		0.223242	0.42395	-1.09848
		0.231738	0.327411	-1.11985
		0.23109	0.226126	-1.11822
		0.22108	0.0863341	-1.09305
		0.210658	-0.0430459	-1.06683
		0.195978	-0.163124	-1.02991
		0.180058	-0.251966	-0.989864
		0.156971	-0.336559	-0.931792
		0.126912	-0.461076	-0.856185
		0.0762817	-0.576786	-0.728836
		0.0271071	-0.68997	-0.605148
		-0.0160302	-0.759288	-0.496645
		-0.0537595	-0.808089	-0.401745
		-0.09377	-0.838593	-0.301107
		-0.138038	-0.859794	-0.18976
		-0.186564	-0.871694	-0.0677026
		-0.23218	-0.878541	0.0470335
		-0.278622	-0.864564	0.163847
		-0.318308	-0.844426	0.26367
		-0.359862	-0.816401	0.368191
		-0.398398	-0.766444	0.46512
		-0.424879	-0.706689	0.531727
		-0.46133	-0.630855	0.623413
		-0.490092	-0.552802	0.695757
		-0.515531	-0.480109	0.759742
		-0.540035	-0.411358	0.821378
		-0.560282	-0.35191	0.872303
		-0.575228	-0.288825	0.909898
		-0.58809	-0.199865	0.94225
		-0.58931	-0.0906947	0.945318
		-0.673142	0.0310888	0.851898
		-0.650094	0.127464	0.793925
		-0.625036	0.232964	0.730899
		-0.590811	0.326123	0.644812
		-0.552682	0.420399	0.548908
		-0.520466	0.504433	0.467875
		-0.487418	0.567329	0.38475
		-0.449405	0.64447	0.289137
		-0.404649	0.710715	0.176562
		-0.36338	0.765274	0.0727585
		-0.32128	0.798694	-0.033136
		-0.278232	0.82811	-0.141412
		-0.238672	0.84584	-0.240917
		-0.2026	0.851884	-0.33165
		-0.164102	0.856484	-0.428483
		-0.120223	0.864762	-0.53885
		-0.0808945	0.848223	-0.637773
		-0.0415656	0.831684	-0.736697
		0.00693159	0.802805	-0.858681
		0.0415954	0.744317	-0.94587
		0.0589386	0.644533	-0.989493
		0.0718477	0.537068	-1.02196
		0.0764198	0.420805	-1.03346
		0.0756111	0.300865	-1.03143
		0.0679435	0.174688	-1.01214
		0.0648254	0.0733261	-1.0043
		0.0571577	-0.0528513	-0.985014
[truncated: 6,971 more rows]

## Sheet: Fig. 3d
Fig. 3d
3D point clouds of late-cups
		x	y	z
		0.929304	-0.00935753	-0.369558
		0.943674	-0.10028	-0.315938
		0.942897	-0.201103	-0.318838
		0.920214	-0.276119	-0.403473
		0.867199	-0.310774	-0.60129
		0.838108	-0.239506	-0.709835
		0.810261	-0.13733	-0.813742
		0.80261	-0.021953	-0.842289
		0.808009	0.0919232	-0.822144
		0.807505	0.222004	-0.824026
		0.822614	0.292069	-0.767651
		0.853724	0.352531	-0.651568
		0.896214	0.390338	-0.493024
		0.937034	0.406989	-0.340712
		0.95055	0.335572	-0.290281
		0.950627	0.215244	-0.289993
		0.950627	0.215244	-0.289993
		0.94519	0.161531	-0.310283
		0.939752	0.107819	-0.330572
		0.929304	-0.00935753	-0.369558
		0.852564	-0.0104017	-0.0277928
		0.850159	-0.104302	-0.0367671
		0.850581	-0.21314	-0.0351924
		0.846421	-0.316581	-0.0507146
		0.832057	-0.435084	-0.104311
		0.812721	-0.489691	-0.176459
		0.7902	-0.521199	-0.26049
		0.755689	-0.526971	-0.389263
		0.730341	-0.54354	-0.483843
		0.699014	-0.572412	-0.600734
		0.669767	-0.549563	-0.709863
		0.656346	-0.491188	-0.759941
		0.650659	-0.410971	-0.78116
		0.631259	-0.364899	-0.853548
		0.614685	-0.333765	-0.915388
		0.603019	-0.26585	-0.958918
		0.601915	-0.191031	-0.96304
		0.602208	-0.0985124	-0.961947
		0.61199	0.0253897	-0.925447
		0.627069	0.127574	-0.869183
		0.622779	0.225491	-0.885188
		0.625152	0.369731	-0.876334
		0.637436	0.436514	-0.830498
		0.653945	0.50606	-0.768899
		0.671526	0.551126	-0.703299
		0.689107	0.596192	-0.637699
		0.709158	0.634478	-0.562884
		0.734863	0.642888	-0.466971
		0.769732	0.640501	-0.336864
		0.795827	0.590411	-0.239496
		0.813472	0.534798	-0.173655
		0.831833	0.462865	-0.105147
		0.837877	0.374489	-0.0825947
		0.844278	0.277952	-0.0587087
		0.84574	0.194973	-0.0532535
		0.850029	0.0970561	-0.0372492
		0.852564	-0.0104017	-0.0277928
		0.749179	-0.228348	0.214553
		0.741606	-0.303026	0.186295
		0.731979	-0.372075	0.150374
		0.714161	-0.460423	0.0838882
		0.698421	-0.596223	0.025158
		0.67444	-0.667681	-0.0643203
		0.645164	-0.700764	-0.173559
		0.615294	-0.720289	-0.285013
		0.575748	-0.725221	-0.432572
		0.537662	-0.722226	-0.574682
		0.505119	-0.680742	-0.696108
		0.481337	-0.591696	-0.784845
		0.464881	-0.504833	-0.846249
		0.459561	-0.424637	-0.866101
		0.435779	-0.33559	-0.954838
		0.429865	-0.241836	-0.976906
		0.42452	-0.119819	-0.996849
		0.4265	1.33573e-05	-0.98946
		0.434642	0.102955	-0.959078
		0.437514	0.202452	-0.948365
		0.448304	0.286206	-0.908104
		0.463177	0.400521	-0.852606
		0.476591	0.506909	-0.802556
		0.490598	0.599739	-0.75029
		0.503739	0.671085	-0.701257
		0.519231	0.730021	-0.643451
		0.537668	0.762991	-0.574658
		0.56051	0.777922	-0.489428
		0.586	0.773666	-0.394318
		0.604164	0.771594	-0.326541
		0.625571	0.736777	-0.246668
		0.637325	0.674732	-0.202808
		0.652594	0.614985	-0.145835
		0.674891	0.559832	-0.0626379
		0.685755	0.518123	-0.0221015
		0.700727	0.465155	0.0337631
		0.709858	0.380477	0.067835
		0.721044	0.290169	0.109571
		0.72723	0.231457	0.132655
		0.728739	0.155743	0.138286
		0.728764	0.113922	0.138378
		0.730867	0.0246497	0.146225
		0.739998	-0.0600282	0.180297
		0.748536	-0.131149	0.212153
		0.749179	-0.228348	0.214553
		0.640598	0.0683049	0.437509
		0.653221	-0.0140907	0.484608
		0.665279	-0.124747	0.5296
		0.656871	-0.220889	0.498229
		0.637355	-0.310348	0.425407
		0.625442	-0.408782	0.380958
		0.601827	-0.486974	0.292841
		0.584656	-0.588844	0.228774
		0.574793	-0.692911	0.191972
		0.544732	-0.747425	0.0798061
		0.514078	-0.788382	-0.0345759
		0.469968	-0.810243	-0.199164
		0.433135	-0.792482	-0.336596
		0.395738	-0.802982	-0.476136
		0.358906	-0.785221	-0.613568
		0.32849	-0.749321	-0.727059
		0.299501	-0.663678	-0.835227
		0.2927	-0.549585	-0.860602
		0.285038	-0.456974	-0.889192
		0.278832	-0.356439	-0.91235
		0.275239	-0.233276	-0.925755
		0.274587	-0.136083	-0.928188
		0.27248	-0.0468138	-0.936052
		0.275629	0.045892	-0.924299
		0.270878	0.154352	-0.942026
		0.276643	0.269685	-0.920518
		0.286506	0.373752	-0.883716
		0.304567	0.455286	-0.816325
		0.317667	0.526605	-0.767444
		0.323728	0.635159	-0.744828
		0.333323	0.704187	-0.709025
		0.348741	0.804912	-0.651497
		0.366505	0.893225	-0.585214
		0.390417	0.964638	-0.49599
		0.424012	0.979626	-0.370637
		0.452647	0.984398	-0.263793
		0.478935	1.00158	-0.165705
		0.497677	0.944104	-0.0957727
		0.50418	0.83679	-0.0715061
		0.525269	0.766901	0.00718158
		0.544902	0.689088	0.080438
		0.570386	0.601154	0.175528
		0.591772	0.524487	0.255324
		0.606473	0.39464	0.310179
		0.607422	0.290668	0.31372
		0.618886	0.193569	0.356496
		0.640598	0.0683049	0.437509
		0.554932	-0.14324	0.74597
		0.548284	-0.238063	0.721161
		0.534039	-0.323886	0.668011
		0.520952	-0.395034	0.61918
		0.499705	-0.4854	0.539901
		0.477597	-0.59721	0.457409
		0.460713	-0.663859	0.394407
		0.428933	-0.719281	0.275828
		0.407093	-0.796107	0.194336
		0.372376	-0.825584	0.0647981
		0.344988	-0.899046	-0.0373973
		0.310568	-0.935293	-0.165828
		0.26882	-0.927557	-0.321602
		0.231731	-0.902875	-0.459992
		0.193188	-0.886098	-0.603808
		0.154616	-0.827566	-0.74773
		0.120407	-0.745318	-0.875376
		0.114772	-0.616688	-0.8964
		0.110888	-0.486923	-0.910892
		0.100299	-0.36847	-0.950406
		0.106058	-0.253337	-0.928917
		0.111224	-0.124666	-0.909642
		0.111759	-0.0546949	-0.907643
		0.111377	0.0773409	-0.90907
		0.112152	0.224052	-0.906179
		0.123756	0.32905	-0.86288
		0.138593	0.401334	-0.807517
		0.156636	0.482658	-0.740196
		0.166489	0.586521	-0.703429
		0.166489	0.586521	-0.703429
		0.1775	0.705059	-0.662344
		0.18676	0.822462	-0.627791
		0.213852	0.902693	-0.526702
		0.240945	0.982925	-0.425613
		0.268658	1.00786	-0.322204
		0.312128	1.04302	-0.160006
		0.342482	1.04878	-0.046745
		0.360639	0.96308	0.0210041
		0.367135	0.855896	0.0452409
		0.380633	0.753253	0.0956065
		0.402588	0.663057	0.177527
		0.425404	0.594307	0.262659
		0.448545	0.477031	0.349006
		0.466434	0.356349	0.415755
		0.487231	0.251478	0.493356
		0.511233	0.155647	0.582915
		0.536393	0.074492	0.676793
		0.549891	-0.0281508	0.727159
		0.554932	-0.14324	0.74597
		0.450792	-0.0257905	0.985497
		0.436316	-0.145223	0.93148
		0.417221	-0.259215	0.860232
		0.403432	-0.344361	0.808782
		0.369763	-0.425584	0.683153
		0.356007	-0.561464	0.631825
		0.331574	-0.653568	0.540658
		0.30891	-0.736057	0.45609
		0.281988	-0.821329	0.355636
		0.244029	-0.854601	0.213999
		0.200764	-0.916719	0.052564
		0.156058	-0.945942	-0.114247
		0.119114	-0.902418	-0.252095
		0.0828909	-0.875341	-0.387254
		0.0420499	-0.842823	-0.539644
		0.00687495	-0.789683	-0.670893
		-0.0201448	-0.722753	-0.771712
		-0.0411382	-0.643425	-0.850044
		-0.0316072	-0.561062	-0.814481
		-0.037371	-0.429482	-0.835988
		-0.0505694	-0.32814	-0.885235
		-0.0485382	-0.174547	-0.877656
		-0.042577	-0.0606807	-0.855413
		-0.0344869	0.0545772	-0.825226
		-0.0324232	0.157437	-0.817526
		-0.0282306	0.261688	-0.801882
		-0.0169309	0.353666	-0.75972
		-0.00101334	0.440204	-0.700326
		0.014544	0.534965	-0.642277
		0.0187366	0.639216	-0.626633
		0.0282351	0.772313	-0.591192
		0.0370456	0.871124	-0.558317
		0.0572209	0.960444	-0.483037
		0.0734987	1.03876	-0.422299
		0.101141	1.10758	-0.319157
		0.135203	1.12985	-0.192062
		0.169985	1.13567	-0.0622794
		0.198413	1.08658	0.0437946
		0.223304	1.01825	0.13667
		0.238271	0.926527	0.192517
		0.253599	0.826576	0.249708
		0.27993	0.72536	0.34796
		0.299515	0.628193	0.421037
		0.324767	0.551647	0.515257
		0.340782	0.485983	0.575015
		0.357878	0.395648	0.638805
		0.378511	0.324544	0.715793
		0.401633	0.246607	0.80207
		0.431863	0.156397	0.914864
		0.448238	0.0825095	0.975966
		0.450792	-0.0257905	0.985497
		0.359743	-0.212736	1.27387
		0.324419	-0.235826	1.14206
		0.290289	-0.286172	1.01471
		0.257377	-0.405812	0.891911
		0.235635	-0.490115	0.810785
		0.212127	-0.575572	0.723069
		0.19128	-0.680317	0.645284
		0.161006	-0.777206	0.53232
		0.125706	-0.842335	0.400608
		0.0821481	-0.884826	0.238079
		0.0329929	-0.923966	0.0546664
		-0.0135253	-0.940356	-0.118907
		-0.0553419	-0.939654	-0.274937
		-0.100989	-0.934448	-0.445262
		-0.140791	-0.855329	-0.593772
		-0.167059	-0.753346	-0.691788
		-0.193029	-0.658177	-0.788691
		-0.194894	-0.491179	-0.795649
		-0.192008	-0.391166	-0.78488
		-0.200042	-0.249227	-0.814859
		-0.204544	-0.10498	-0.831657
		-0.193698	-0.0207906	-0.791186
		-0.179344	0.107746	-0.737626
		-0.175587	0.229356	-0.723608
		-0.167999	0.346461	-0.695296
		-0.150387	0.442082	-0.629578
		-0.1325	0.572928	-0.562838
		-0.124639	0.725257	-0.533504
		-0.112325	0.817415	-0.487557
		-0.0920749	0.935787	-0.411999
		-0.064462	1.05196	-0.308967
		-0.0326703	1.07275	-0.190343
		0.0171065	1.05622	-0.00461078
		0.0518829	1.00886	0.125151
		0.08049	0.936444	0.231892
		0.0958629	0.834348	0.289253
		0.118002	0.743684	0.371861
		0.14544	0.656484	0.47424
		0.17641	0.571592	0.589799
		0.199719	0.495711	0.67677
		0.219196	0.424334	0.749447
		0.240738	0.347298	0.829828
		0.262256	0.3123	0.910116
		0.286435	0.258015	1.00034
		0.314719	0.234449	1.10587
		0.334744	0.233521	1.18059
		0.216501	-0.305828	1.3675
		0.192587	-0.301787	1.27827
		0.157414	-0.311663	1.14702
		0.125538	-0.319385	1.02808
		0.105812	-0.410971	0.954483
		0.0904735	-0.486574	0.897249
		0.0732071	-0.55688	0.832822
		0.0496266	-0.637871	0.744837
		0.0260462	-0.718861	0.656851
		-0.00359617	-0.777584	0.546246
		-0.0343284	-0.850134	0.431575
		-0.0686364	-0.918464	0.303562
		-0.104872	-0.981497	0.168355
		-0.141135	-1.0052	0.0330477
		-0.180974	-1.02468	-0.115603
		-0.212319	-1.00583	-0.232561
		-0.244223	-0.974221	-0.351603
		-0.288754	-0.963985	-0.517765
		-0.312164	-0.894037	-0.605115
		-0.337529	-0.779464	-0.699759
		-0.359039	-0.675486	-0.780018
		-0.362697	-0.553281	-0.793666
		-0.364427	-0.436374	-0.800121
		-0.365598	-0.332217	-0.804492
		-0.368977	-0.216387	-0.817098
		-0.351179	-0.119503	-0.750689
		-0.349054	-0.0131913	-0.74276
		-0.346649	0.0867456	-0.733789
		-0.340669	0.182462	-0.711474
		-0.329744	0.281411	-0.670709
		-0.320746	0.385658	-0.637136
		-0.311749	0.489905	-0.603563
		-0.302472	0.587776	-0.568949
		-0.296771	0.689868	-0.547676
		-0.284756	0.802645	-0.502845
		-0.264193	0.875106	-0.426118
		-0.235388	0.952953	-0.318639
		-0.21206	1.00099	-0.231594
		-0.183759	1.01293	-0.125996
		-0.150234	1.02173	-0.000904923
		-0.123555	0.993268	0.0986443
		-0.0963168	0.952053	0.200278
		-0.0789687	0.904374	0.265009
		-0.0676553	0.839635	0.307222
		-0.0596113	0.733413	0.337237
		-0.0463703	0.663376	0.386643
		-0.0284636	0.602946	0.453458
		-0.0020634	0.580858	0.551966
		0.0150055	0.539554	0.615655
		0.0329121	0.479124	0.68247
		0.0494497	0.411242	0.744177
		0.0673564	0.350813	0.810992
		0.0860463	0.349915	0.88073
		0.108591	0.338421	0.964852
		0.132254	0.301427	1.05314
		0.151502	0.287779	1.12496
		0.173768	0.28266	1.20805
		0.0386365	-0.259159	1.33193
		0.00921383	-0.251936	1.22215
		-0.0215916	-0.252231	1.1072
		-0.0346003	-0.307032	1.05867
		-0.0423085	-0.404666	1.0299
		-0.055855	-0.486274	0.979358
		-0.071066	-0.56897	0.922601
		-0.0943432	-0.62387	0.835747
		-0.12374	-0.656314	0.726057
		-0.160077	-0.68668	0.590474
		-0.194749	-0.715958	0.461101
		-0.214134	-0.781541	0.38877
		-0.236285	-0.86216	0.30612
		-0.263454	-0.906375	0.204742
		-0.297025	-0.921706	0.0794785
		-0.334489	-0.926353	-0.0603086
		-0.364193	-0.9127	-0.171144
		-0.39254	-0.851863	-0.276915
		-0.42501	-0.853246	-0.39807
		-0.451385	-0.837417	-0.496485
		-0.470309	-0.757192	-0.567094
		-0.491178	-0.671625	-0.644964
		-0.503444	-0.587047	-0.690731
		-0.509333	-0.491688	-0.712705
		-0.50439	-0.40909	-0.694263
		-0.507232	-0.305125	-0.704868
		-0.508948	-0.226879	-0.711268
		-0.502059	-0.149623	-0.685565
		-0.49074	-0.0562427	-0.643331
		-0.486643	0.0456448	-0.628042
		-0.482545	0.147532	-0.612753
		-0.474299	0.271973	-0.581984
		-0.467411	0.349229	-0.556281
		-0.454684	0.41046	-0.508792
		-0.450304	0.505918	-0.492452
		-0.445106	0.621753	-0.473054
		-0.439344	0.724729	-0.451554
		-0.426898	0.792389	-0.405117
		-0.403903	0.853718	-0.319314
		-0.379781	0.889328	-0.229307
		-0.353712	0.919596	-0.132038
		-0.33041	0.934829	-0.0450891
		-0.310436	0.947885	0.0294387
		-0.281577	0.953522	0.137122
		-0.260195	0.934429	0.216904
		-0.238788	0.875669	0.296782
		-0.224038	0.812557	0.351816
		-0.205678	0.745191	0.420323
		-0.185935	0.685344	0.49399
		-0.16842	0.637267	0.559345
		-0.147857	0.597797	0.636069
		-0.130342	0.549721	0.701423
		-0.11421	0.494127	0.761618
		-0.11421	0.494127	0.761618
		-0.0992043	0.464252	0.817609
		-0.077259	0.4323	0.899493
		-0.0508837	0.416471	0.997908
		-0.0295017	0.397378	1.07769
		-0.014496	0.367503	1.13368
		0.00936991	0.369876	1.22273
		-0.129203	-0.319924	1.33378
		-0.139706	-0.234982	1.29459
		-0.160351	-0.189458	1.21756
		-0.187255	-0.233276	1.11717
		-0.209187	-0.313189	1.03533
		-0.217374	-0.397233	1.00479
		-0.232154	-0.485586	0.949637
		-0.244755	-0.546285	0.902619
		-0.272497	-0.570977	0.799105
		-0.301329	-0.609496	0.691525
		-0.336475	-0.658701	0.560385
		-0.370252	-0.700453	0.434354
		-0.392463	-0.773991	0.351477
		-0.417719	-0.816731	0.257239
		-0.447137	-0.803172	0.147473
		-0.486948	-0.861984	-0.00107587
		-0.515276	-0.834598	-0.106775
		-0.548855	-0.76474	-0.23207
		-0.591432	-0.799129	-0.390937
		-0.624759	-0.696319	-0.515291
		-0.64381	-0.57106	-0.586376
		-0.651882	-0.42551	-0.616492
		-0.652242	-0.30115	-0.617839
		-0.648748	-0.187385	-0.604801
		-0.640309	-0.0703882	-0.573312
		-0.630753	0.0211082	-0.537655
		-0.626421	0.115747	-0.521491
		-0.626476	0.194404	-0.521695
		-0.619126	0.297573	-0.494272
		-0.607084	0.371022	-0.449339
		-0.593141	0.478501	-0.397315
		-0.585792	0.58167	-0.369893
		-0.578443	0.684839	-0.34247
		-0.568049	0.75721	-0.303687
		-0.538938	0.789355	-0.195065
		-0.515051	0.824642	-0.105936
		-0.482643	0.858942	0.0149874
		-0.454091	0.903837	0.121526
		-0.427411	0.875372	0.221075
		-0.39467	0.82464	0.343243
		-0.377853	0.750383	0.405992
		-0.369836	0.683489	0.435905
		-0.353857	0.628357	0.495528
		-0.322484	0.570173	0.612588
		-0.299102	0.539554	0.699836
		-0.281753	0.491875	0.764568
		-0.261388	0.452726	0.840557
		-0.235546	0.443387	0.936981
		-0.202274	0.419233	1.06113
		-0.182467	0.392834	1.13504
		-0.154697	0.378198	1.23865
		-0.294125	-0.372621	1.34651
		-0.311882	-0.278793	1.28025
		-0.344539	-0.234243	1.1584
		-0.36939	-0.290026	1.06568
		-0.389801	-0.369265	0.989516
		-0.40192	-0.443084	0.944296
		-0.418733	-0.526561	0.881559
		-0.444961	-0.589834	0.783694
		-0.471751	-0.640294	0.683735
		-0.499101	-0.677941	0.581682
		-0.524513	-0.720911	0.486864
		-0.555435	-0.793842	0.371483
		-0.590797	-0.843316	0.239537
		-0.62672	-0.879977	0.105498
		-0.656571	-0.89949	-0.00588437
		-0.682594	-0.850604	-0.102986
		-0.709154	-0.828427	-0.202087
		-0.73931	-0.802011	-0.314611
		-0.767809	-0.774512	-0.420947
		-0.782785	-0.705225	-0.476827
		-0.79475	-0.587842	-0.521473
		-0.800643	-0.45331	-0.543462
		-0.794086	-0.330409	-0.518994
		-0.786687	-0.226727	-0.491385
		-0.775971	-0.120877	-0.451401
		-0.771607	-0.0257685	-0.43512
		-0.7551	0.103637	-0.373525
		-0.752956	0.210473	-0.365527
		-0.740862	0.323814	-0.320401
		-0.715782	0.452233	-0.22682
		-0.690957	0.547537	-0.13419
		-0.660315	0.626874	-0.0198561
		-0.629367	0.660284	0.0956198
		-0.60865	0.693595	0.172921
		-0.584591	0.689553	0.262693
		-0.56686	0.635246	0.328855
		-0.553517	0.525354	0.378642
		-0.536882	0.457151	0.44071
		-0.511675	0.387962	0.534765
		-0.487335	0.377513	0.625584
		-0.455801	0.358588	0.743249
		-0.430339	0.322515	0.838256
		-0.405718	0.30566	0.930122
		-0.380537	0.275992	1.02408
		-0.369439	0.21735	1.06549
		-0.349513	0.190837	1.13984
		-0.326296	0.206013	1.22647
		-0.546644	-0.0333564	1.03239
		-0.549319	-0.126913	1.02241
		-0.561064	-0.206725	0.978584
		-0.582129	-0.305744	0.899987
		-0.599092	-0.382409	0.836692
		-0.612762	-0.456922	0.785683
		-0.635223	-0.524065	0.701876
		-0.66812	-0.584915	0.579127
		-0.699929	-0.631939	0.460437
		-0.726241	-0.688484	0.36226
		-0.753112	-0.73228	0.261998
		-0.78082	-0.756949	0.158611
		-0.803839	-0.811342	0.0727197
		-0.834869	-0.798838	-0.0430625
		-0.864561	-0.739554	-0.153853
		-0.89121	-0.711071	-0.25329
		-0.920065	-0.670913	-0.360955
		-0.942642	-0.580749	-0.445198
		-0.942701	-0.502095	-0.445417
		-0.939496	-0.381961	-0.433458
		-0.930264	-0.244773	-0.399012
		-0.915535	-0.117107	-0.344053
		-0.903569	0.0349836	-0.299405
		-0.87617	0.105355	-0.197169
		-0.836408	0.164135	-0.0488065
		-0.807083	0.229208	0.0606145
		-0.773936	0.32301	0.184296
		-0.743773	0.368957	0.296843
		-0.71436	0.316049	0.406592
		-0.687681	0.248239	0.506138
		-0.659106	0.214456	0.612761
		-0.631648	0.206174	0.715215
		-0.607203	0.189364	0.806425
		-0.581642	0.147054	0.901804
		-0.560181	0.0823904	0.98188
		-0.703697	-0.0333564	1.07448
		-0.801294	-0.152853	0.710322
		-0.811486	-0.232091	0.67229
		-0.828601	-0.309256	0.608428
		-0.852639	-0.384349	0.518736
		-0.872283	-0.403787	0.445439
		-0.901864	-0.469308	0.335063
		-0.925902	-0.544401	0.245371
		-0.956325	-0.590679	0.131851
		-0.988435	-0.598473	0.0120403
		-1.01699	-0.53137	-0.0945204
		-1.04389	-0.463182	-0.194886
		-1.06333	-0.370324	-0.267419
		-1.06037	-0.24303	-0.25636
		-1.04272	-0.139122	-0.190496
		-1.01482	-0.0351171	-0.0864114
		-1.00187	0.0591198	-0.0380855
		-0.968967	0.126811	0.0846807
		-0.932157	0.144275	0.222029
		-0.897238	0.0879278	0.352324
		-0.860658	0.0326658	0.488813
		-0.834603	-0.0162802	0.586033
		-0.81519	-0.0695676	0.658472
		-0.801294	-0.152853	0.710322
		0.925604	0.364332	-0.784279
		0.893318	0.307748	-0.820038
		0.839533	0.35294	-0.879608
		0.809103	0.46506	-0.913312
		0.832827	0.565728	-0.887036
		0.880978	0.625298	-0.833705
		0.936949	0.573302	-0.771713
		0.95626	0.47833	-0.750325
		0.925604	0.364332	-0.784279
		0.918113	0.0866599	-0.501224
		0.845411	-0.0150767	-0.581747
		0.768575	-0.0866378	-0.666847
		0.66976	-0.12423	-0.776291
		0.567376	-0.081543	-0.889689
		0.51299	0.0534827	-0.949925
		0.492701	0.237763	-0.972397
		0.5283	0.420628	-0.932968
		0.623922	0.571903	-0.827061
		0.723864	0.709703	-0.716368
		0.831508	0.737048	-0.597145
		0.91567	0.664752	-0.503929
		0.95437	0.526782	-0.461067
		0.961884	0.399626	-0.452744
		0.953712	0.269525	-0.461795
		0.918113	0.0866599	-0.501224
		0.864882	-0.0866773	-0.26883
		0.834145	-0.200819	-0.302872
		0.771814	-0.304068	-0.371908
		0.684644	-0.399966	-0.468455
		0.572636	-0.488511	-0.592512
		0.470143	-0.53674	-0.706029
		0.357086	-0.51714	-0.831247
		0.260682	-0.426986	-0.938021
		0.162849	-0.262465	-1.04638
		0.135533	-0.0726011	-1.07663
		0.151327	0.122988	-1.05914
		0.187391	0.307956	-1.0192
		0.245725	0.458603	-0.954588
		0.328706	0.58501	-0.86268
		0.411308	0.677638	-0.771193
		0.518749	0.762914	-0.652195
		0.625809	0.814412	-0.533619
		0.734678	0.825321	-0.413039
		0.822137	0.745517	-0.316172
		0.905027	0.662443	-0.224365
		0.951185	0.536325	-0.173243
		0.969745	0.373701	-0.152686
		0.970604	0.248667	-0.151735
		0.962707	0.150872	-0.160481
		0.927403	0.0334613	-0.199583
		0.864882	-0.0866773	-0.26883
		0.723612	-0.295547	-0.133943
		0.631483	-0.402487	-0.235982
		0.52594	-0.519027	-0.352878
		0.442941	-0.603033	-0.444806
		0.355655	-0.673707	-0.54148
		0.268556	-0.727848	-0.637949
		0.168972	-0.708926	-0.748245
		0.063331	-0.636941	-0.865249
		-0.0263807	-0.528955	-0.964611
		-0.102678	-0.411367	-1.04912
		-0.14749	-0.254845	-1.09875
		-0.161188	-0.0924524	-1.11392
		-0.158957	0.10594	-1.11145
		-0.124027	0.253939	-1.07276
		-0.0536975	0.394475	-0.994866
		0.0144891	0.541677	-0.919345
		0.0912467	0.662214	-0.834331
		0.176575	0.756087	-0.739824
		0.257247	0.830226	-0.650475
		0.346675	0.894233	-0.551427
		0.460231	0.934511	-0.425656
		0.550872	0.909189	-0.325264
		0.645613	0.854001	-0.220333
		0.715854	0.789478	-0.142536
		0.776781	0.685489	-0.0750555
		0.837335	0.548434	-0.00798719
		0.875905	0.428443	0.0347311
		0.881031	0.292715	0.0404094
		0.85523	0.16765	0.0118328
		0.827286	0.0492514	-0.019117
		0.7972	-0.0624811	-0.0524401
		0.771584	-0.171013	-0.0808107
		0.723612	-0.295547	-0.133943
		0.602048	-0.480002	0.0227683
		0.529935	-0.58086	-0.0571019
		0.442457	-0.668094	-0.153989
		0.361782	-0.742251	-0.243343
		0.265742	-0.802784	-0.349714
		0.174363	-0.843565	-0.450922
		0.0767529	-0.84777	-0.559032
		-0.0113439	-0.795922	-0.656605
		-0.125508	-0.697072	-0.78305
		-0.226259	-0.588621	-0.894638
		-0.30018	-0.460968	-0.976511
		-0.348844	-0.257785	-1.03041
		-0.353554	-0.0888016	-1.03563
		-0.322873	0.0726831	-1.00164
		-0.265554	0.236819	-0.93816
		-0.185878	0.416957	-0.849913
		-0.0972592	0.603496	-0.751762
		0.00130201	0.690455	-0.642599
		0.102194	0.78729	-0.530854
		0.211648	0.857423	-0.409626
		0.325194	0.897656	-0.283867
		0.455864	0.884486	-0.139141
		0.559135	0.802462	-0.0247606
		0.637909	0.711111	0.0624865
		0.723294	0.616285	0.157057
		0.773099	0.512407	0.212219
		0.81144	0.375702	0.254684
		0.818481	0.216594	0.262482
		0.794222	0.0350837	0.235614
		0.763731	-0.10985	0.201843
		0.7311	-0.248109	0.165702
		0.685435	-0.362867	0.115125
		0.602048	-0.480002	0.0227683
		0.509939	-0.535231	0.212103
		0.432466	-0.607387	0.126297
		0.329897	-0.70586	0.0126946
		0.225146	-0.797541	-0.103325
		0.141125	-0.849325	-0.196384
		0.0549211	-0.894318	-0.29186
		-0.0309206	-0.90564	-0.386936
		-0.132223	-0.886262	-0.499135
		-0.231161	-0.85684	-0.608716
		-0.320826	-0.804073	-0.708025
		-0.387757	-0.735035	-0.782157
		-0.445415	-0.642653	-0.846016
		-0.486888	-0.513629	-0.891951
		-0.532546	-0.354186	-0.94252
		-0.528372	-0.175784	-0.937897
		-0.501828	-0.0147826	-0.908498
		-0.452551	0.16249	-0.85392
		-0.39236	0.305808	-0.787254
		-0.300343	0.471906	-0.685339
		-0.208869	0.587496	-0.584026
		-0.122123	0.682997	-0.487948
		-0.0331933	0.771707	-0.389453
		0.0737413	0.856597	-0.271016
		0.193592	0.883907	-0.138273
		0.29926	0.850948	-0.0212389
		0.397836	0.787854	0.0879414
		0.485137	0.725042	0.184633
		0.56771	0.64214	0.276088
		0.654649	0.545657	0.372379
		0.702851	0.413096	0.425766
		0.743781	0.233563	0.471099
		0.746699	0.0852961	0.474331
		0.718153	-0.052079	0.442714
		0.678512	-0.172336	0.398809
		0.622868	-0.3124	0.337179
		0.574133	-0.439165	0.283203
		0.509939	-0.535231	0.212103
		0.47938	-0.399462	0.469608
		0.417464	-0.551164	0.401032
		0.34515	-0.635963	0.32094
		0.265999	-0.733917	0.233275
		0.173734	-0.808216	0.131085
		0.0372557	-0.848076	-0.020074
		-0.0814248	-0.891718	-0.151521
		-0.206756	-0.93186	-0.290333
		-0.291247	-0.909729	-0.383913
		-0.366558	-0.864507	-0.467325
		-0.45517	-0.812284	-0.565469
		-0.53479	-0.753625	-0.653654
		-0.620686	-0.658156	-0.748789
		-0.694499	-0.479694	-0.830542
		-0.705365	-0.256178	-0.842577
		-0.679044	-0.096911	-0.813425
		-0.632396	0.085165	-0.761759
		-0.563455	0.266676	-0.685402
		-0.467912	0.434187	-0.579581
		-0.375272	0.541795	-0.476976
		-0.293966	0.633031	-0.386924
		-0.203855	0.714048	-0.28712
		-0.102597	0.794783	-0.17497
		0.000253099	0.818834	-0.0610569
		0.109567	0.822731	0.0600152
		0.218693	0.809972	0.18088
		0.307492	0.774404	0.279232
		0.389267	0.709026	0.369802
		0.490806	0.616493	0.482264
		0.543074	0.505215	0.540154
		0.590846	0.390719	0.593065
		0.640586	0.25285	0.648155
		0.654356	0.0892361	0.663406
		0.64349	-0.08375	0.651372
		0.606584	-0.19277	0.610496
		0.551881	-0.298007	0.549908
		0.47938	-0.399462	0.469608
		0.581899	0.0874874	0.874507
		0.544651	-0.0544993	0.833252
		0.494462	-0.156322	0.777665
		0.435099	-0.281188	0.711916
		0.371422	-0.392665	0.641389
		0.283107	-0.513539	0.543575
		0.199288	-0.631195	0.45074
		0.0955108	-0.738423	0.335799
		-0.0300169	-0.795318	0.196769
		-0.144396	-0.852471	0.0700868
		-0.274054	-0.879372	-0.0735189
		-0.408026	-0.892885	-0.221902
		-0.51897	-0.84049	-0.344779
		-0.622895	-0.758359	-0.459883
		-0.735629	-0.666058	-0.584745
		-0.830197	-0.544278	-0.689485
		-0.885907	-0.337024	-0.751188
		-0.879219	-0.134534	-0.74378
		-0.836744	0.0770946	-0.696737
		-0.767841	0.258214	-0.620421
		-0.670351	0.40213	-0.512444
		-0.534917	0.548491	-0.362443
		-0.413155	0.668592	-0.227583
		-0.265147	0.741577	-0.0636533
		-0.170727	0.809158	0.040923
		-0.0455644	0.832841	0.179549
		0.0587259	0.783921	0.295058
		0.17614	0.711444	0.425101
		0.289057	0.635749	0.550165
		0.373206	0.580651	0.643365
		0.459329	0.502254	0.738752
		0.531963	0.414202	0.8192
		0.575098	0.280323	0.866975
		0.581899	0.0874874	0.874507
		0.460733	-0.0454367	1.03166
		0.390318	-0.120778	0.95367
		0.306327	-0.205836	0.860645
		0.226502	-0.321171	0.772233
		0.139978	-0.432985	0.676402
		0.0536349	-0.528041	0.580771
		-0.0415793	-0.612819	0.475315
		-0.147837	-0.680557	0.357627
		-0.262785	-0.721259	0.230314
		-0.37538	-0.751963	0.105607
		-0.499019	-0.765628	-0.0313309
		-0.604556	-0.766337	-0.14822
		-0.725482	-0.736489	-0.282154
		-0.830118	-0.653411	-0.398045
		-0.934214	-0.52006	-0.513339
		-1.00392	-0.320524	-0.590541
		-1.02584	-0.0618405	-0.614816
		-1.00557	0.152205	-0.592373
		-0.932085	0.304574	-0.510981
		-0.847734	0.423147	-0.417556
		-0.748174	0.494406	-0.307287
		-0.616757	0.605096	-0.161734
		-0.508507	0.649318	-0.0418393
		-0.402249	0.717057	0.0758481
		-0.311921	0.76508	0.175893
		-0.18629	0.755229	0.315038
		-0.0543206	0.708342	0.461203
		0.0910446	0.654415	0.622204
		0.190795	0.534583	0.732685
		0.274797	0.411793	0.825722
		0.347755	0.306042	0.906529
		0.422526	0.160016	0.989342
		0.460733	-0.0454367	1.03166
		0.225604	-0.143656	1.06259
		0.134927	-0.208557	0.962159
		0.0351822	-0.279949	0.851685
		-0.0669198	-0.361357	0.7386
		-0.167026	-0.466326	0.627726
		-0.269308	-0.564523	0.514441
		-0.364519	-0.63267	0.408989
		-0.479681	-0.673447	0.281439
		-0.594483	-0.680648	0.154288
		-0.736307	-0.69053	-0.00279116
		-0.888833	-0.649764	-0.171725
		-0.971356	-0.583883	-0.263125
		-1.05352	-0.484424	-0.354125
		-1.1462	-0.31753	-0.456779
		-1.17595	-0.15557	-0.489731
		-1.17433	-0.0044719	-0.487932
		-1.13009	0.135483	-0.438928
		-1.04322	0.264294	-0.342719
		-0.945291	0.376034	-0.234256
		-0.836118	0.487493	-0.113339
		-0.695929	0.554513	0.0419295
		-0.57206	0.568204	0.179123
		-0.454902	0.585421	0.308884
		-0.333029	0.622672	0.443866
		-0.206983	0.629591	0.58347
		-0.092543	0.603214	0.710221
		0.000863286	0.503474	0.813674
		0.0855628	0.430821	0.907485
		0.196924	0.327272	1.03083
		0.261672	0.281988	1.10254
		0.34256	0.273245	1.19213
		0.602048	-0.480002	0.0227683
		0.529935	-0.58086	-0.0571019
		0.442457	-0.668094	-0.153989
		0.361782	-0.742251	-0.243343
		0.265742	-0.802784	-0.349714
		0.174363	-0.843565	-0.450922
		0.0767529	-0.84777	-0.559032
		-0.0113439	-0.795922	-0.656605
		-0.125508	-0.697072	-0.78305
		-0.226259	-0.588621	-0.894638
		-0.30018	-0.460968	-0.976511
		-0.348844	-0.257785	-1.03041
		-0.353554	-0.0888016	-1.03563
		-0.322873	0.0726831	-1.00164
		-0.265554	0.236819	-0.93816
		-0.185878	0.416957	-0.849913
		-0.0972592	0.603496	-0.751762
		0.00130201	0.690455	-0.642599
		0.102194	0.78729	-0.530854
		0.211648	0.857423	-0.409626
		0.325194	0.897656	-0.283867
		0.455864	0.884486	-0.139141
		0.559135	0.802462	-0.0247606
		0.637909	0.711111	0.0624865
		0.723294	0.616285	0.157057
		0.773099	0.512407	0.212219
		0.81144	0.375702	0.254684
		0.818481	0.216594	0.262482
		0.794222	0.0350837	0.235614
		0.763731	-0.10985	0.201843
		0.7311	-0.248109	0.165702
		0.685435	-0.362867	0.115125
		0.602048	-0.480002	0.0227683
		0.509939	-0.535231	0.212103
		0.432466	-0.607387	0.126297
		0.329897	-0.70586	0.0126946
		0.225146	-0.797541	-0.103325
		0.141125	-0.849325	-0.196384
		0.0549211	-0.894318	-0.29186
		-0.0309206	-0.90564	-0.386936
		-0.132223	-0.886262	-0.499135
		-0.231161	-0.85684	-0.608716
		-0.320826	-0.804073	-0.708025
		-0.387757	-0.735035	-0.782157
		-0.445415	-0.642653	-0.846016
		-0.486888	-0.513629	-0.891951
		-0.532546	-0.354186	-0.94252
		-0.528372	-0.175784	-0.937897
		-0.501828	-0.0147826	-0.908498
		-0.452551	0.16249	-0.85392
		-0.39236	0.305808	-0.787254
		-0.300343	0.471906	-0.685339
		-0.208869	0.587496	-0.584026
		-0.122123	0.682997	-0.487948
		-0.0331933	0.771707	-0.389453
		0.0737413	0.856597	-0.271016
		0.193592	0.883907	-0.138273
		0.29926	0.850948	-0.0212389
		0.397836	0.787854	0.0879414
		0.485137	0.725042	0.184633
		0.56771	0.64214	0.276088
		0.654649	0.545657	0.372379
		0.702851	0.413096	0.425766
		0.743781	0.233563	0.471099
		0.746699	0.0852961	0.474331
		0.718153	-0.052079	0.442714
		0.678512	-0.172336	0.398809
		0.622868	-0.3124	0.337179
		0.574133	-0.439165	0.283203
		0.509939	-0.535231	0.212103
		0.47938	-0.399462	0.469608
		0.417464	-0.551164	0.401032
		0.34515	-0.635963	0.32094
		0.265999	-0.733917	0.233275
		0.173734	-0.808216	0.131085
		0.0372557	-0.848076	-0.020074
		-0.0814248	-0.891718	-0.151521
		-0.206756	-0.93186	-0.290333
		-0.291247	-0.909729	-0.383913
		-0.366558	-0.864507	-0.467325
		-0.45517	-0.812284	-0.565469
		-0.53479	-0.753625	-0.653654
		-0.620686	-0.658156	-0.748789
		-0.694499	-0.479694	-0.830542
		-0.705365	-0.256178	-0.842577
		-0.679044	-0.096911	-0.813425
		-0.632396	0.085165	-0.761759
		-0.563455	0.266676	-0.685402
		-0.467912	0.434187	-0.579581
		-0.375272	0.541795	-0.476976
		-0.293966	0.633031	-0.386924
		-0.203855	0.714048	-0.28712
		-0.102597	0.794783	-0.17497
		0.000253099	0.818834	-0.0610569
		0.109567	0.822731	0.0600152
		0.218693	0.809972	0.18088
		0.307492	0.774404	0.279232
		0.389267	0.709026	0.369802
		0.490806	0.616493	0.482264
		0.543074	0.505215	0.540154
		0.590846	0.390719	0.593065
		0.640586	0.25285	0.648155
		0.654356	0.0892361	0.663406
		0.64349	-0.08375	0.651372
		0.606584	-0.19277	0.610496
		0.551881	-0.298007	0.549908
		0.47938	-0.399462	0.469608
		0.581899	0.0874874	0.874507
		0.544651	-0.0544993	0.833252
		0.494462	-0.156322	0.777665
		0.435099	-0.281188	0.711916
		0.371422	-0.392665	0.641389
		0.283107	-0.513539	0.543575
		0.199288	-0.631195	0.45074
		0.0955108	-0.738423	0.335799
		-0.0300169	-0.795318	0.196769
		-0.144396	-0.852471	0.0700868
		-0.274054	-0.879372	-0.0735189
		-0.408026	-0.892885	-0.221902
		-0.51897	-0.84049	-0.344779
		-0.622895	-0.758359	-0.459883
		-0.735629	-0.666058	-0.584745
		-0.830197	-0.544278	-0.689485
		-0.885907	-0.337024	-0.751188
		-0.879219	-0.134534	-0.74378
		-0.836744	0.0770946	-0.696737
		-0.767841	0.258214	-0.620421
		-0.670351	0.40213	-0.512444
		-0.534917	0.548491	-0.362443
		-0.413155	0.668592	-0.227583
		-0.265147	0.741577	-0.0636533
		-0.170727	0.809158	0.040923
		-0.0455644	0.832841	0.179549
		0.0587259	0.783921	0.295058
		0.17614	0.711444	0.425101
		0.289057	0.635749	0.550165
		0.373206	0.580651	0.643365
		0.459329	0.502254	0.738752
		0.531963	0.414202	0.8192
		0.575098	0.280323	0.866975
		0.581899	0.0874874	0.874507
		0.460733	-0.0454367	1.03166
		0.390318	-0.120778	0.95367
		0.306327	-0.205836	0.860645
		0.226502	-0.321171	0.772233
		0.139978	-0.432985	0.676402
		0.0536349	-0.528041	0.580771
		-0.0415793	-0.612819	0.475315
		-0.147837	-0.680557	0.357627
		-0.262785	-0.721259	0.230314
		-0.37538	-0.751963	0.105607
		-0.499019	-0.765628	-0.0313309
		-0.604556	-0.766337	-0.14822
		-0.725482	-0.736489	-0.282154
		-0.830118	-0.653411	-0.398045
		-0.934214	-0.52006	-0.513339
		-1.00392	-0.320524	-0.590541
		-1.02584	-0.0618405	-0.614816
		-1.00557	0.152205	-0.592373
		-0.932085	0.304574	-0.510981
		-0.847734	0.423147	-0.417556
		-0.748174	0.494406	-0.307287
		-0.616757	0.605096	-0.161734
		-0.508507	0.649318	-0.0418393
		-0.402249	0.717057	0.0758481
		-0.311921	0.76508	0.175893
		-0.18629	0.755229	0.315038
		-0.0543206	0.708342	0.461203
		0.0910446	0.654415	0.622204
		0.190795	0.534583	0.732685
		0.274797	0.411793	0.825722
		0.347755	0.306042	0.906529
		0.422526	0.160016	0.989342
		0.460733	-0.0454367	1.03166
		0.225604	-0.143656	1.06259
		0.134927	-0.208557	0.962159
		0.0351822	-0.279949	0.851685
		-0.0669198	-0.361357	0.7386
		-0.167026	-0.466326	0.627726
		-0.269308	-0.564523	0.514441
		-0.364519	-0.63267	0.408989
		-0.479681	-0.673447	0.281439
		-0.594483	-0.680648	0.154288
		-0.736307	-0.69053	-0.00279116
		-0.888833	-0.649764	-0.171725
		-0.971356	-0.583883	-0.263125
		-1.05352	-0.484424	-0.354125
		-1.1462	-0.31753	-0.456779
		-1.17595	-0.15557	-0.489731
		-1.17433	-0.0044719	-0.487932
		-1.13009	0.135483	-0.438928
		-1.04322	0.264294	-0.342719
		-0.945291	0.376034	-0.234256
		-0.836118	0.487493	-0.113339
		-0.695929	0.554513	0.0419295
		-0.57206	0.568204	0.179123
		-0.454902	0.585421	0.308884
		-0.333029	0.622672	0.443866
		-0.206983	0.629591	0.58347
		-0.092543	0.603214	0.710221
		0.000863286	0.503474	0.813674
		0.0855628	0.430821	0.907485
		0.196924	0.327272	1.03083
		0.261672	0.281988	1.10254
		0.34256	0.273245	1.19213
		0.148303	-0.291365	1.26833
		0.0675382	-0.316161	1.17887
		-0.0200876	-0.35412	1.08182
		-0.11634	-0.365242	0.975216
		-0.204161	-0.419846	0.877948
		-0.289826	-0.48116	0.783068
		-0.391173	-0.545446	0.670819
		-0.518986	-0.579157	0.529258
		-0.613277	-0.613634	0.424824
		-0.720703	-0.6245	0.305842
		-0.809899	-0.605813	0.207052
		-0.881256	-0.590864	0.128019
		-0.998488	-0.484956	-0.00182295
		-1.03789	-0.414126	-0.0454668
		-1.07906	-0.303296	-0.0910663
		-1.10651	-0.166138	-0.121468
		-1.08691	-0.0200657	-0.0997616
		-1.0187	0.0782767	-0.0242072
		-0.896182	0.231989	0.111488
		-0.729361	0.35139	0.296253
		-0.580966	0.424591	0.460611
		-0.43708	0.494565	0.619975
		-0.28731	0.494475	0.785855
		-0.183018	0.428823	0.901365
		-0.0965648	0.366909	0.997118
		-0.0126594	0.278412	1.09005
		0.0863421	0.142951	1.1997
		0.174952	0.0743272	1.29784
		0.252974	0.0558954	1.38426
		-0.245521	-0.276172	1.12349
		-0.314588	-0.251124	1.04699
		-0.388168	-0.229307	0.965499
		-0.47097	-0.230641	0.873791
		-0.564563	-0.198321	0.77013
		-0.666595	-0.122385	0.657123
		-0.713883	0.0423866	0.604748
		-0.696226	0.212264	0.624304
		-0.607736	0.316979	0.722314
		-0.51532	0.374849	0.82467
		-0.418588	0.419257	0.931807
		-0.317931	0.41682	1.04329
		-0.235326	0.401462	1.13478
		-0.170771	0.373184	1.20628
		-0.0930708	0.321213	1.29234
		-0.325946	-0.199299	1.32577
		-0.396339	-0.20776	1.2478
		-0.472925	-0.161962	1.16298
		-0.539796	-0.0589043	1.08891
		-0.5719	0.11096	1.05336
		-0.536753	0.211576	1.09228
		-0.459026	0.267208	1.17837
		-0.38406	0.278942	1.2614
		-0.304903	0.260138	1.34907
		-0.580607	-0.0349161	1.33506
		-0.60699	0.0297315	1.30584
		-0.610408	0.127522	1.30206
		-0.573399	0.20413	1.34305
		0.69501	-0.24122	0.70287
		0.725059	-0.153858	0.58382
		0.761413	-0.0644704	0.439788
		0.790061	-0.0313564	0.32629
		0.825015	0.00378336	0.187809
		0.860955	-0.0125651	0.045421
		0.885113	-0.0635822	-0.0502929
		0.905666	-0.155608	-0.131717
		0.894508	-0.273762	-0.0875112
		0.857141	-0.348531	0.0605302
		0.813676	-0.372458	0.232732
		0.773974	-0.376247	0.390026
		0.738215	-0.3439	0.531695
		0.707232	-0.306034	0.654447
		0.69501	-0.24122	0.70287
		0.374618	0.00692413	1.44895
		0.397181	-0.0404685	1.35956
		0.421287	-0.0545894	1.26406
		0.450825	-0.0729279	1.14703
		0.482243	-0.0628526	1.02256
		0.512649	-0.0382033	0.902096
		0.537285	-0.00447856	0.804492
		0.567529	0.0409772	0.684667
		0.593371	0.112832	0.582289
		0.621413	0.171487	0.471188
		0.657765	0.203009	0.327168
		0.695467	0.215099	0.1778
		0.7296	0.223066	0.0425666
		0.7678	0.209492	-0.108776
		0.798688	0.171721	-0.23115
		0.827182	0.0944468	-0.344038
		0.848702	-0.0118821	-0.429294
		0.858505	-0.116009	-0.468135
		0.85354	-0.210966	-0.448464
		0.837535	-0.313436	-0.385052
		0.82034	-0.417282	-0.316929
		0.798918	-0.47878	-0.232059
		0.77478	-0.538169	-0.13643
		0.743845	-0.610664	-0.013868
		0.710033	-0.660244	0.120091
		0.676574	-0.677926	0.25265
		0.643292	-0.67966	0.384509
		0.60747	-0.663337	0.526429
		0.578446	-0.633908	0.641417
		0.545694	-0.587796	0.771176
		0.518036	-0.541044	0.880753
		0.493094	-0.4964	0.979569
		0.475786	-0.469174	1.04814
		0.453383	-0.442588	1.1369
		0.426561	-0.426358	1.24316
		0.401089	-0.42956	1.34408
		0.377321	-0.420297	1.43825
		0.349133	-0.421391	1.54992
		0.241686	0.206879	1.45235
		0.266428	0.162548	1.35433
		0.291015	0.138875	1.25692
		0.314088	0.11866	1.16551
		0.338519	0.115645	1.06871
		0.364644	0.125005	0.96521
		0.394154	0.159116	0.848294
		0.425024	0.210426	0.725993
		0.448477	0.258373	0.633075
		0.471931	0.306319	0.540156
		0.495718	0.349443	0.445915
		0.519839	0.387743	0.350351
		0.546655	0.423948	0.244111
		0.575653	0.447048	0.129225
		0.608013	0.458407	0.00101751
		0.63632	0.454662	-0.11113
		0.663268	0.433717	-0.217892
		0.688522	0.400397	-0.317948
		0.713265	0.356066	-0.415972
		0.734621	0.286984	-0.500582
		0.757134	0.182774	-0.589776
		0.766328	0.0683782	-0.626203
		0.766414	-0.0617563	-0.626541
		0.7569	-0.182149	-0.588849
		0.747386	-0.302541	-0.551158
		0.729633	-0.395992	-0.480823
		0.709185	-0.487349	-0.399811
		0.685709	-0.571788	-0.306801
		0.662923	-0.629381	-0.216529
		0.631541	-0.691702	-0.0921969
		0.595616	-0.743647	0.0501337
		0.560537	-0.789403	0.189111
		0.539981	-0.787118	0.270552
		0.506618	-0.784007	0.402729
		0.474794	-0.747862	0.528813
		0.445842	-0.697978	0.643514
		0.416557	-0.64327	0.759537
		0.38627	-0.574092	0.87953
		0.357653	-0.529031	0.992907
		0.327009	-0.491522	1.11431
		0.296877	-0.443002	1.23369
		0.271288	-0.404859	1.33507
		0.2457	-0.366715	1.43645
		0.215211	-0.349864	1.55724
		0.126861	0.313978	1.38401
		0.151342	0.278706	1.28702
		0.180468	0.269993	1.17163
		0.210454	0.267571	1.05283
		0.247145	0.299387	0.907465
		0.281956	0.339625	0.769548
		0.311966	0.374314	0.650653
		0.34936	0.433429	0.502504
		0.385553	0.491158	0.359111
		0.419685	0.541206	0.223884
		0.460317	0.572279	0.0629076
		0.500246	0.576053	-0.0952842
		0.536392	0.559562	-0.238489
		0.567894	0.516514	-0.363296
		0.601094	0.448941	-0.49483
		0.629832	0.370913	-0.608686
		0.647901	0.22228	-0.680271
		0.656548	0.0786494	-0.71453
		0.654392	-0.0774689	-0.705987
		0.644378	-0.194993	-0.666313
		0.628022	-0.31455	-0.601514
		0.611327	-0.429202	-0.535371
		0.591552	-0.536819	-0.457025
		0.566478	-0.624073	-0.357685
		0.539366	-0.681899	-0.250273
		0.512436	-0.723622	-0.14358
		0.481226	-0.759697	-0.0199302
		0.452417	-0.792998	0.0942085
		0.417787	-0.817134	0.231406
		0.38506	-0.812583	0.361063
		0.356117	-0.787767	0.475733
		0.329937	-0.727971	0.579452
		0.304958	-0.666787	0.678415
		0.276718	-0.614672	0.790301
		0.253097	-0.573108	0.883882
		0.228118	-0.511924	0.982845
		0.203976	-0.481558	1.07849
		0.178476	-0.431572	1.17952
		0.156055	-0.388621	1.26835
		0.128154	-0.34141	1.37889
		0.100751	-0.320111	1.48746
		0.0171133	0.373354	1.29555
		0.0393051	0.314485	1.20763
		0.069415	0.328158	1.08834
		0.0974672	0.334171	0.977205
		0.126223	0.367409	0.86328
		0.157036	0.408308	0.741203
		0.185114	0.451329	0.629962
		0.213869	0.484567	0.516037
		0.240411	0.531094	0.410884
		0.26901	0.585281	0.297579
		0.301542	0.638733	0.168692
		0.333032	0.66985	0.0439322
		0.363819	0.673741	-0.0780416
		0.398018	0.665729	-0.213534
		0.426227	0.650792	-0.325292
		0.459541	0.599496	-0.457276
		0.488036	0.505652	-0.57017
		0.516167	0.379692	-0.681619
		0.53591	0.244037	-0.75984
		0.548126	0.104963	-0.808239
		0.550914	-0.0661387	-0.819282
		0.539532	-0.200794	-0.774188
		0.521482	-0.332591	-0.702677
		0.504812	-0.446945	-0.636635
		0.487986	-0.54035	-0.569973
		0.463633	-0.637173	-0.473489
		0.43519	-0.71231	-0.360803
		0.405914	-0.756716	-0.244814
		0.377497	-0.794845	-0.132231
		0.346866	-0.819686	-0.010877
		0.315558	-0.834744	0.113161
		0.285969	-0.837251	0.230388
		0.255703	-0.829975	0.350298
		0.22614	-0.795473	0.467422
		0.198973	-0.758202	0.575052
		0.172666	-0.714655	0.679277
		0.146385	-0.6341	0.7834
		0.122656	-0.571724	0.877409
		0.097391	-0.505842	0.977506
		0.0704066	-0.452513	1.08441
		0.0473552	-0.399919	1.17574
		0.0195113	-0.352866	1.28605
		-0.00851497	-0.321871	1.39709
		-0.0321132	-0.317452	1.49058
		-0.120387	0.333132	1.31705
		-0.0882712	0.349359	1.18981
		-0.0624088	0.363582	1.08735
		-0.0312976	0.394319	0.964092
		-0.00391665	0.405074	0.855613
		0.0221249	0.435175	0.75244
		0.0600035	0.478959	0.602371
		0.0943309	0.518638	0.466371
		0.129686	0.5804	0.326297
		0.164886	0.662877	0.186841
		0.204463	0.719071	0.030046
		0.244015	0.738671	-0.126656
		0.281357	0.734819	-0.274596
		0.318004	0.704047	-0.41979
		0.348555	0.650556	-0.540826
		0.378747	0.565307	-0.660442
		0.406548	0.440728	-0.770586
		0.423182	0.292794	-0.836486
		0.434925	0.160101	-0.883011
		0.434473	-0.0180306	-0.88122
		0.428305	-0.150531	-0.856783
		0.4147	-0.286405	-0.802882
		0.397388	-0.405668	-0.734295
		0.375341	-0.530404	-0.646949
		0.351955	-0.635793	-0.554296
		0.33078	-0.71773	-0.470406
		0.302013	-0.782324	-0.356435
		0.268021	-0.82684	-0.221761
		0.229137	-0.856114	-0.0677121
		0.190433	-0.869508	0.0856272
		0.154611	-0.869125	0.227551
		0.120665	-0.840453	0.362039
		0.0880822	-0.794535	0.491127
		0.0632947	-0.713487	0.589331
		0.0368095	-0.644849	0.694262
		0.0128475	-0.594189	0.789196
		-0.0122983	-0.544898	0.888819
		-0.0359255	-0.499076	0.982427
		-0.0610713	-0.449785	1.08205
		-0.0841845	-0.39292	1.17362
		-0.108326	-0.358139	1.26927
		-0.258659	0.407595	1.3416
		-0.231035	0.413422	1.23216
		-0.202231	0.420607	1.11805
		-0.176456	0.434701	1.01593
		-0.149166	0.44534	0.907809
		-0.120855	0.47795	0.795643
		-0.0890041	0.514636	0.669457
		-0.0559741	0.552681	0.538597
		-0.0278207	0.605902	0.427057
		0.00302651	0.657028	0.304845
		0.0252818	0.703455	0.216673
		0.0556181	0.743596	0.0964855
		0.0886481	0.78164	-0.0343744
		0.117628	0.804624	-0.14919
		0.143562	0.798106	-0.251935
		0.173703	0.786039	-0.37135
		0.202823	0.752001	-0.486718
		0.234618	0.679458	-0.612684
		0.266078	0.611728	-0.737325
		0.291798	0.516592	-0.839225
		0.307255	0.440825	-0.90046
		0.319172	0.360981	-0.947675
		0.331582	0.255713	-0.99684
		0.339607	0.140197	-1.02864
		0.343248	0.0144322	-1.04306
		0.333421	-0.100854	-1.00413
		0.321746	-0.207872	-0.957872
		0.312606	-0.296375	-0.921661
		0.299927	-0.388954	-0.87143
		0.283886	-0.46981	-0.807877
		0.265151	-0.548572	-0.733653
		0.243388	-0.620424	-0.647431
		0.218932	-0.69018	-0.550538
		0.185883	-0.764635	-0.419605
		0.152008	-0.808851	-0.285396
		0.117306	-0.82283	-0.147912
		0.0869881	-0.826561	-0.0277975
		0.0575155	-0.82412	0.0889682
		0.0305787	-0.803163	0.195688
		0.00212785	-0.778751	0.308406
		-0.0234529	-0.740637	0.409753
		-0.0488571	-0.686725	0.5104
		-0.0729053	-0.615656	0.605676
		-0.096619	-0.549399	0.699626
		-0.121847	-0.479689	0.799575
		-0.146898	-0.39418	0.898824
		-0.169767	-0.321752	0.989426
		-0.191966	-0.25895	1.07738
		-0.211138	-0.203057	1.15333
		-0.229641	-0.156791	1.22664
		-0.25707	-0.110409	1.33531
		-0.31796	0.26224	1.05328
		-0.288003	0.286525	0.9346
		-0.259194	0.34568	0.820465
		-0.224018	0.422537	0.681103
		-0.194701	0.492622	0.564953
		-0.144269	0.623312	0.365149
		-0.112277	0.691318	0.2384
		-0.0816337	0.742251	0.116997
		-0.0486471	0.795894	-0.0136912
		-0.00496046	0.84122	-0.186771
		0.028003	0.858637	-0.317367
		0.0677964	0.832239	-0.475022
		0.105755	0.814063	-0.625409
		0.146188	0.741864	-0.785599
		0.177733	0.633536	-0.910574
		0.208083	0.487629	-1.03082
		0.225697	0.306318	-1.1006
		0.228433	0.138835	-1.11144
		0.219452	-0.0421924	-1.07586
		0.210008	-0.161701	-1.03844
		0.199393	-0.282564	-0.996388
		0.181261	-0.38626	-0.924553
		0.159614	-0.494019	-0.838791
		0.133126	-0.586689	-0.733849
		0.105335	-0.623983	-0.623746
		0.0690108	-0.665971	-0.479834
		0.033858	-0.706603	-0.340564
		-0.000123057	-0.745882	-0.205936
		-0.0305656	-0.744873	-0.0853271
		-0.0591735	-0.752085	0.0280128
		-0.101465	-0.70789	0.195564
		-0.129872	-0.663159	0.308109
		-0.159451	-0.619783	0.425297
		-0.188853	-0.560689	0.541782
		-0.212727	-0.490035	0.636369
		-0.231074	-0.40782	0.709057
		-0.251919	-0.307809	0.79164
		-0.268763	-0.229028	0.858373
		-0.284943	-0.159823	0.922479
		-0.305303	-0.0851052	1.00314
		-0.330857	-0.0267356	1.10438
		-0.416388	0.195866	0.919984
		-0.396225	0.29217	0.8401
		-0.37912	0.358869	0.772333
		-0.356274	0.416561	0.681821
		-0.332402	0.496296	0.587244
		-0.300422	0.569761	0.460543
		-0.267929	0.654247	0.33181
		-0.235948	0.727711	0.205109
		-0.20821	0.770202	0.0952144
		-0.177256	0.821624	-0.027421
		-0.139042	0.860581	-0.178819
		-0.103373	0.880954	-0.320133
		-0.0683954	0.874458	-0.458711
		-0.0347788	0.850745	-0.591894
		-0.00319434	0.81947	-0.717027
		0.0238129	0.762047	-0.824026
		0.0459077	0.683304	-0.911562
		0.0666409	0.587344	-0.993704
		0.0870188	0.459689	-1.07444
		0.0992884	0.338304	-1.12305
		0.108165	0.19214	-1.15821
		0.105381	0.048141	-1.14719
		0.0951605	-0.0992407	-1.10669
		0.0766739	-0.219678	-1.03345
		0.0581873	-0.340115	-0.960212
		0.0376887	-0.431593	-0.879
		0.0141521	-0.516154	-0.785751
		-0.0144547	-0.601362	-0.672415
		-0.0467702	-0.67	-0.544386
		-0.0755145	-0.698011	-0.430506
		-0.104259	-0.726022	-0.316625
		-0.132825	-0.738186	-0.203449
		-0.163246	-0.742064	-0.0829261
		-0.190451	-0.737012	0.0248565
		-0.211403	-0.729944	0.107862
		-0.237069	-0.691828	0.209547
		-0.260367	-0.650975	0.301852
		-0.287217	-0.614226	0.408226
		-0.312527	-0.544414	0.508503
		-0.334957	-0.460844	0.597367
		-0.353501	-0.377996	0.670834
		-0.374747	-0.293057	0.755009
		-0.392778	-0.199188	0.826443
		-0.406922	-0.10604	0.88248
		-0.417693	-0.0246354	0.925152
		-0.426431	0.0643322	0.959773
		-0.416388	0.195866	0.919984
		-0.499463	0.139525	0.725855
		-0.485812	0.253917	0.671769
		-0.463768	0.357248	0.584438
		-0.43888	0.437918	0.485835
		-0.406602	0.521939	0.357953
		-0.377852	0.601882	0.24405
		-0.346416	0.67974	0.119505
		-0.313645	0.73838	-0.010329
		-0.287596	0.78406	-0.113529
		-0.250471	0.816593	-0.260616
		-0.213853	0.838159	-0.405689
		-0.175058	0.84667	-0.559388
		-0.136788	0.807865	-0.71101
		-0.0985329	0.732711	-0.86257
		-0.0676683	0.654204	-0.984851
		-0.0420165	0.559292	-1.08648
		-0.023755	0.461027	-1.15883
		-0.010563	0.289431	-1.21109
		-0.0104668	0.123458	-1.21147
		-0.0159016	-0.0177671	-1.18994
		-0.0303954	-0.138323	-1.13252
		-0.044047	-0.252715	-1.07843
		-0.0620533	-0.341	-1.0071
		-0.0856063	-0.440887	-0.913783
		-0.108651	-0.529805	-0.822485
		-0.134715	-0.611834	-0.719222
		-0.155058	-0.666489	-0.638627
		-0.180772	-0.716973	-0.53675
		-0.218566	-0.739897	-0.387018
		-0.250972	-0.730644	-0.258631
		-0.278673	-0.715953	-0.148881
		-0.309395	-0.694372	-0.0271681
		-0.339274	-0.666628	0.091208
		-0.367802	-0.621751	0.204232
		-0.395821	-0.565907	0.315242
		-0.421648	-0.486767	0.417563
		-0.442611	-0.422766	0.500616
		-0.463733	-0.338188	0.584299
		-0.483679	-0.252251	0.663322
		-0.497396	-0.127972	0.717664
		-0.506249	-0.0188324	0.752738
		-0.499463	0.139525	0.725855
		-0.616278	0.197451	0.6654
		-0.602836	0.287928	0.612143
		-0.578259	0.407334	0.514773
		-0.556489	0.491378	0.428523
		-0.530196	0.586003	0.324356
		-0.490524	0.696094	0.167178
		-0.458523	0.7652	0.0403973
		-0.421314	0.834973	-0.10702
		-0.382545	0.901197	-0.260615
		-0.343808	0.929915	-0.414088
		-0.302138	0.935259	-0.579178
		-0.268827	0.90953	-0.711151
		-0.23798	0.843483	-0.833363
		-0.2042	0.754061	-0.967191
		-0.177033	0.646291	-1.07482
		-0.155449	0.505304	-1.16034
		-0.143066	0.364387	-1.2094
		-0.136764	0.21644	-1.23436
		-0.140694	0.0834319	-1.2188
		-0.153293	-0.038188	-1.16888
		-0.170229	-0.154114	-1.10178
		-0.194619	-0.257245	-1.00515
		-0.222658	-0.364594	-0.894065
		-0.245457	-0.43377	-0.803737
		-0.273996	-0.514932	-0.690673
		-0.301474	-0.573458	-0.581809
		-0.33519	-0.617783	-0.448231
		-0.376173	-0.633038	-0.285861
		-0.407769	-0.63209	-0.160685
		-0.442296	-0.607767	-0.0238923
		-0.481315	-0.556518	0.130695
		-0.511133	-0.50534	0.248829
		-0.539017	-0.425163	0.359302
		-0.567401	-0.318799	0.471753
		-0.588143	-0.208955	0.55393
		-0.601586	-0.0906748	0.607191
		-0.611037	0.0268673	0.644636
		-0.616278	0.197451	0.6654
		-0.680772	0.381463	0.397655
		-0.664044	0.496332	0.331382
		-0.643202	0.58942	0.248809
		-0.618929	0.670552	0.15264
		-0.592247	0.754467	0.0469333
		-0.561793	0.821513	-0.0737216
		-0.533926	0.869646	-0.184126
		-0.506401	0.922693	-0.293178
		-0.476647	0.962392	-0.411056
		-0.448619	0.989482	-0.522101
		-0.416135	0.989879	-0.650798
		-0.385915	0.929276	-0.770525
		-0.355695	0.868674	-0.890252
		-0.331153	0.796201	-0.987485
		-0.309898	0.677468	-1.07169
		-0.294681	0.514606	-1.13198
		-0.284962	0.356003	-1.17048
		-0.289508	0.196832	-1.15247
		-0.302805	0.0700075	-1.0998
		-0.320736	-0.046253	-1.02875
		-0.341237	-0.144254	-0.947533
		-0.36242	-0.232428	-0.863607
		-0.386011	-0.323386	-0.770143
		-0.41165	-0.384867	-0.668565
		-0.449489	-0.439219	-0.518655
		-0.487309	-0.456398	-0.368816
		-0.529064	-0.435666	-0.20339
		-0.563416	-0.390455	-0.0672905
		-0.592253	-0.312331	0.0469551
		-0.620047	-0.211773	0.157072
		-0.643368	-0.100736	0.249464
		-0.662735	0.0095628	0.326196
		-0.675743	0.121906	0.377729
		-0.682228	0.21525	0.403424
		-0.680772	0.381463	0.397655
		-0.749491	0.315279	0.146648
		-0.740215	0.419508	0.109899
		-0.726409	0.51339	0.0552024
		-0.703542	0.586576	-0.0353929
		-0.676479	0.654223	-0.142614
		-0.650766	0.704725	-0.244486
		-0.613973	0.742058	-0.390252
		-0.578023	0.773223	-0.532683
		-0.537542	0.79404	-0.693062
		-0.494896	0.76541	-0.862018
		-0.458304	0.714198	-1.00699
		-0.433821	0.61782	-1.10399
		-0.415727	0.503668	-1.17567
		-0.407548	0.367663	-1.20808
		-0.404569	0.251625	-1.21988
		-0.41033	0.115093	-1.19706
		-0.423975	0.000616617	-1.143
		-0.440467	-0.0911754	-1.07766
		-0.460822	-0.182237	-0.997014
		-0.488059	-0.265669	-0.889105
		-0.522847	-0.331855	-0.75128
		-0.558129	-0.372638	-0.611497
		-0.588707	-0.407982	-0.490352
		-0.617427	-0.415205	-0.376567
		-0.648486	-0.388767	-0.253517
		-0.672489	-0.354172	-0.158423
		-0.693457	-0.290096	-0.0753493
		-0.714412	-0.18964	0.00767061
		-0.727816	-0.10643	0.0607754
		-0.742396	-0.0245799	0.11854
		-0.75143	0.0688762	0.15433
		-0.7618	0.181567	0.195415
		-0.749491	0.315279	0.146648
		-0.82293	0.277461	-0.0856557
		-0.818742	0.403234	-0.102248
		-0.803374	0.478834	-0.163133
		-0.782417	0.529349	-0.246164
		-0.753974	0.583256	-0.358847
		-0.727579	0.62954	-0.463421
		-0.703047	0.684186	-0.560613
		-0.660156	0.733764	-0.730544
		-0.629546	0.737599	-0.851816
		-0.58415	0.732234	-1.03167
		-0.552779	0.63179	-1.15595
		-0.539279	0.510689	-1.20944
		-0.535311	0.378571	-1.22516
		-0.538979	0.263914	-1.21063
		-0.551995	0.154226	-1.15906
		-0.568066	0.0515234	-1.09539
		-0.58652	-0.0539339	-1.02228
		-0.605462	-0.133666	-0.94723
		-0.633049	-0.181327	-0.837936
		-0.657397	-0.219987	-0.741472
		-0.687183	-0.254416	-0.623465
		-0.717793	-0.258251	-0.502192
		-0.74379	-0.235721	-0.399198
		-0.772993	-0.18535	-0.283498
		-0.794009	-0.104484	-0.200237
		-0.810595	-0.0132397	-0.134526
		-0.823239	0.114108	-0.0844308
		-0.82293	0.277461	-0.0856557
		-0.877456	0.253464	-0.392891
		-0.862028	0.307864	-0.454015
		-0.835653	0.29656	-0.558508
		-0.827617	0.180479	-0.590347
		-0.850669	0.106819	-0.499019
		-0.876529	0.129166	-0.396566
		-0.877456	0.253464	-0.392891
		0.860674	-0.280377	-0.150796
		0.850154	-0.36265	-0.244555
		0.837765	-0.370484	-0.354964
		0.8293	-0.322515	-0.430402
		0.821282	-0.234514	-0.501853
		0.822683	-0.136034	-0.489369
		0.826698	-0.0452714	-0.45359
		0.833178	0.024428	-0.395843
		0.841882	0.024762	-0.318268
		0.850795	0.0168249	-0.238842
		0.859675	-0.0476859	-0.159704
		0.864157	-0.129843	-0.119758
		0.864332	-0.194688	-0.118195
		0.860674	-0.280377	-0.150796
		0.801317	-0.102018	0.700613
		0.797397	-0.213463	0.665681
		0.79044	-0.356959	0.603683
		0.778852	-0.488327	0.50041
		0.767411	-0.606463	0.398448
		0.756618	-0.693101	0.30226
		0.739719	-0.766304	0.151655
		0.724735	-0.801118	0.0181256
		0.705975	-0.800508	-0.149061
		0.686035	-0.772125	-0.32677
		0.667036	-0.68578	-0.496083
		0.65379	-0.617902	-0.614131
		0.636707	-0.493167	-0.766367
		0.622662	-0.336382	-0.891537
		0.618969	-0.132657	-0.924452
		0.620968	0.0740349	-0.906633
		0.630135	0.282385	-0.824936
		0.64125	0.45159	-0.72588
		0.654461	0.594882	-0.608152
		0.668764	0.675734	-0.480682
		0.687846	0.757691	-0.310626
		0.707401	0.801811	-0.136354
		0.729023	0.763918	0.056341
		0.751178	0.666754	0.253784
		0.770797	0.555805	0.428624
		0.788146	0.401434	0.583235
		0.796646	0.254916	0.658982
		0.802462	0.0813789	0.710815
		0.801317	-0.102018	0.700613
		0.613394	-0.119158	0.406263
		0.607098	-0.277131	0.350152
		0.599087	-0.425408	0.278762
		0.585213	-0.554864	0.155116
		0.566916	-0.644968	-0.00794634
		0.546357	-0.664924	-0.191165
		0.525102	-0.637925	-0.380589
		0.508082	-0.584693	-0.532265
		0.490006	-0.489638	-0.693355
		0.475532	-0.343256	-0.822346
		0.470673	-0.150873	-0.865655
		0.472906	0.0515847	-0.84575
		0.481575	0.231989	-0.768497
		0.492678	0.412963	-0.669544
		0.50454	0.52512	-0.563831
		0.521632	0.643549	-0.411511
		0.544203	0.680804	-0.210359
		0.567682	0.662739	-0.00111917
		0.593485	0.552665	0.228833
		0.606754	0.434609	0.347082
		0.614706	0.274922	0.417953
		0.616944	0.147553	0.437895
		0.615604	0.026079	0.425952
		0.613394	-0.119158	0.406263
		0.519151	-0.127019	0.946767
		0.51292	-0.215624	0.891239
		0.503542	-0.337424	0.807663
		0.490004	-0.472124	0.687017
		0.478299	-0.580764	0.582702
		0.465582	-0.66911	0.469367
		0.45127	-0.733873	0.341827
		0.435062	-0.802479	0.197385
		0.417563	-0.820073	0.0414341
		0.399482	-0.834377	-0.119701
		0.385194	-0.840993	-0.247033
		0.367783	-0.822657	-0.402206
		0.351988	-0.769759	-0.542965
		0.334018	-0.689987	-0.703113
		0.316501	-0.569072	-0.859217
		0.299957	-0.388089	-1.00666
		0.291731	-0.181305	-1.07997
		0.290486	-0.0140006	-1.09106
		0.295664	0.175261	-1.04491
		0.307329	0.364264	-0.940961
		0.320803	0.52118	-0.820885
		0.336819	0.656435	-0.678153
		0.356755	0.754946	-0.500478
		0.374342	0.80847	-0.343749
		0.399363	0.863658	-0.120761
		0.424187	0.788838	0.100461
		0.446101	0.730469	0.295761
		0.466462	0.615321	0.477217
		0.484497	0.513332	0.637936
		0.500419	0.416002	0.779835
		0.516254	0.282741	0.920955
		0.521379	0.159055	0.966629
		0.525556	0.0334468	1.00385
		0.519151	-0.127019	0.946767
		0.377802	0.0691665	1.06748
		0.375258	-0.0235924	1.04481
		0.367832	-0.174459	0.978632
		0.359567	-0.292004	0.904968
		0.350311	-0.389667	0.822488
		0.337341	-0.494894	0.7069
		0.32488	-0.581569	0.595847
		0.314785	-0.64591	0.505881
		0.301904	-0.715924	0.391086
		0.289321	-0.759056	0.278953
		0.274462	-0.789308	0.146523
		0.259812	-0.82789	0.0159655
		0.244891	-0.836371	-0.117004
		0.227544	-0.845413	-0.2716
		0.210496	-0.827572	-0.423534
		0.192397	-0.76808	-0.584824
		0.174658	-0.703476	-0.742912
		0.157307	-0.576777	-0.897544
		0.144119	-0.402192	-1.01508
		0.137702	-0.244474	-1.07226
		0.135869	-0.0555305	-1.0886
		0.138021	0.110874	-1.06942
		0.142241	0.272729	-1.03181
		0.148528	0.430036	-0.97578
		0.159221	0.548142	-0.880488
		0.17297	0.641818	-0.757955
		0.185222	0.736824	-0.648773
		0.202028	0.80607	-0.498999
		0.219973	0.868877	-0.339076
		0.234622	0.907459	-0.208518
		0.251041	0.91461	-0.0621985
		0.268299	0.888439	0.0916066
		0.287476	0.844278	0.262505
		0.307642	0.780237	0.44222
		0.328288	0.677762	0.626218
		0.341383	0.603705	0.742921
		0.358105	0.501998	0.89194
		0.367546	0.398606	0.976076
		0.375549	0.274771	1.0474
		0.378787	0.185026	1.07626
		0.377802	0.0691665	1.06748
		0.231846	0.0533355	1.14713
		0.22658	-0.0897602	1.1002
		0.215843	-0.23073	1.00452
		0.205259	-0.358151	0.910188
		0.192529	-0.459036	0.796744
		0.177714	-0.555332	0.664715
		0.166073	-0.640765	0.560973
		0.155158	-0.715898	0.463701
		0.137624	-0.78241	0.307441
		0.121028	-0.847019	0.159532
		0.100926	-0.870201	-0.0196075
		0.0764433	-0.875804	-0.237798
		0.0554378	-0.84345	-0.424996
		0.0363988	-0.771795	-0.59467
		0.0195375	-0.669236	-0.744936
		0.00412785	-0.546075	-0.882264
		-0.00701873	-0.3966	-0.981601
		-0.0132687	-0.246005	-1.0373
		-0.0150444	-0.0774944	-1.05313
		-0.0160943	0.101318	-1.06248
		-0.0118251	0.264455	-1.02444
		-0.00317397	0.410015	-0.947337
		0.00798493	0.534189	-0.847891
		0.022318	0.669225	-0.720156
		0.0401555	0.762834	-0.561191
		0.0550894	0.815238	-0.428102
		0.0698715	0.854094	-0.296365
		0.0868908	0.901908	-0.144692
		0.105177	0.899336	0.0182753
		0.125067	0.930915	0.195532
		0.143261	0.89285	0.357677
		0.159278	0.823881	0.500414
		0.180673	0.717293	0.691085
		0.197323	0.623131	0.839469
		0.216904	0.49079	1.01397
		0.228202	0.354864	1.11466
		0.233818	0.229461	1.16471
		0.231846	0.0533355	1.14713
		0.0755755	-0.163146	1.13486
		0.0694574	-0.273014	1.08034
		0.0597365	-0.376953	0.993706
		0.0505305	-0.462135	0.911664
		0.0382367	-0.522631	0.802103
		0.0273052	-0.598054	0.704682
		0.017524	-0.679983	0.617514
		0.00565381	-0.757321	0.511728
		-0.0111816	-0.813803	0.361693
		-0.025201	-0.86454	0.236754
		-0.0405827	-0.90035	0.0996739
		-0.0588405	-0.919894	-0.0630371
		-0.0772186	-0.895418	-0.226821
		-0.0958085	-0.862521	-0.392491
		-0.113944	-0.788856	-0.554108
		-0.129474	-0.701025	-0.692518
		-0.144339	-0.580847	-0.824986
		-0.156599	-0.446502	-0.934246
		-0.165528	-0.287655	-1.01382
		-0.167735	-0.101813	-1.03349
		-0.166218	0.034079	-1.01998
		-0.164914	0.178393	-1.00835
		-0.155373	0.348363	-0.923327
		-0.144926	0.462639	-0.830217
		-0.129785	0.58649	-0.695282
		-0.116401	0.66249	-0.576005
		-0.0983232	0.748065	-0.414903
		-0.0790354	0.805125	-0.243011
		-0.061928	0.831175	-0.0905528
		-0.043882	0.859141	0.0702707
		-0.0257759	0.865096	0.23163
		-0.00718599	0.832199	0.397301
		0.0106771	0.788966	0.556495
		0.0256327	0.704387	0.689778
		0.0416787	0.635313	0.832777
		0.0545452	0.555326	0.947442
		0.0678354	0.458496	1.06588
		0.0776743	0.381184	1.15357
		0.0862111	0.29679	1.22964
		0.0918405	0.17105	1.27981
		-0.0894185	-0.232137	1.04485
		-0.0968697	-0.304181	0.978444
		-0.106955	-0.368463	0.888562
		-0.115964	-0.417427	0.808279
		-0.12605	-0.481709	0.718397
		-0.135566	-0.549208	0.633584
		-0.144873	-0.62503	0.550641
		-0.155467	-0.707846	0.456229
		-0.166481	-0.774017	0.358078
		-0.181416	-0.839422	0.22498
		-0.198118	-0.873424	0.0761351
		-0.214311	-0.888891	-0.0681798
		-0.232631	-0.878062	-0.231442
		-0.249664	-0.860238	-0.383235
		-0.268403	-0.832764	-0.550236
		-0.282204	-0.768987	-0.673231
		-0.300257	-0.652617	-0.834121
		-0.311335	-0.561422	-0.932848
		-0.322684	-0.440152	-1.03398
		-0.33074	-0.29468	-1.10578
		-0.334097	-0.161515	-1.13569
		-0.333322	-0.0374402	-1.12879
		-0.328477	0.099297	-1.08561
		-0.322555	0.251352	-1.03283
		-0.312861	0.389211	-0.946439
		-0.300173	0.524415	-0.833368
		-0.286347	0.653184	-0.710157
		-0.267971	0.756219	-0.546392
		-0.252407	0.796655	-0.407686
		-0.237351	0.818556	-0.273509
		-0.217027	0.824934	-0.0923787
		-0.198917	0.822427	0.0690139
		-0.178741	0.815377	0.248814
		-0.162786	0.782235	0.391008
		-0.145063	0.717691	0.548949
		-0.128208	0.629507	0.699161
		-0.118538	0.57482	0.78534
		-0.104317	0.494397	0.912074
		-0.0932995	0.424953	1.01026
		-0.0844362	0.324874	1.08925
		-0.0779975	0.224233	1.14663
		-0.249337	0.0442171	1.00007
		-0.251178	-0.09461	0.983663
		-0.259398	-0.211505	0.910407
		-0.268542	-0.330272	0.828918
		-0.283053	-0.390193	0.699596
		-0.297712	-0.463488	0.568952
		-0.310464	-0.554705	0.455314
		-0.324557	-0.63121	0.329717
		-0.341691	-0.683375	0.17702
		-0.360943	-0.709326	0.00545343
		-0.377483	-0.707992	-0.141955
		-0.393666	-0.701576	-0.286178
		-0.413815	-0.672692	-0.465735
		-0.437928	-0.62134	-0.680627
		-0.458257	-0.527457	-0.861805
		-0.473672	-0.397461	-0.999175
		-0.481338	-0.247402	-1.0675
		-0.490346	-0.0826307	-1.14778
		-0.494021	0.101668	-1.18052
		-0.487857	0.22311	-1.1256
		-0.47955	0.375045	-1.05156
		-0.469064	0.479101	-0.95811
		-0.45518	0.563898	-0.834376
		-0.439805	0.647358	-0.697362
		-0.423029	0.69444	-0.54785
		-0.402408	0.762387	-0.364083
		-0.381012	0.818833	-0.173407
		-0.360271	0.843447	0.0114402
		-0.33932	0.859769	0.19815
		-0.318457	0.841049	0.384077
		-0.296549	0.78087	0.579318
		-0.2792	0.68966	0.733935
		-0.266321	0.602462	0.848711
		-0.254453	0.47835	0.954472
		-0.247205	0.344875	1.01907
		-0.247408	0.218085	1.01726
		-0.249337	0.0442171	1.00007
		-0.416511	0.0399167	0.890624
		-0.418823	-0.0601864	0.870026
		-0.424966	-0.181024	0.815276
		-0.437827	-0.285021	0.700663
		-0.448698	-0.371994	0.603783
		-0.462541	-0.456276	0.480418
		-0.475523	-0.517133	0.36472
		-0.488566	-0.55642	0.248479
		-0.504225	-0.58796	0.108928
		-0.521223	-0.604841	-0.0425495
		-0.538576	-0.626778	-0.197202
		-0.55593	-0.648715	-0.351855
		-0.573196	-0.635768	-0.505734
		-0.58889	-0.589285	-0.645596
		-0.603368	-0.51432	-0.774617
		-0.620878	-0.415093	-0.930666
		-0.633843	-0.28502	-1.04621
		-0.642056	-0.132358	-1.1194
		-0.64495	0.0396931	-1.14519
		-0.639197	0.233497	-1.09393
		-0.629578	0.370013	-1.0082
		-0.618203	0.475355	-0.906829
		-0.603648	0.56975	-0.777114
		-0.589953	0.640719	-0.655065
		-0.575128	0.705287	-0.522949
		-0.558757	0.746938	-0.377048
		-0.539917	0.76753	-0.209152
		-0.52066	0.771607	-0.0375395
		-0.503602	0.766918	0.114481
		-0.487048	0.74386	0.262009
		-0.46422	0.664022	0.465453
		-0.449534	0.5808	0.596332
		-0.436212	0.455783	0.715054
		-0.424524	0.318799	0.819217
[truncated: 16,730 more rows]

## Sheet: Fig. 3e
Fig. 3e
projected point clouds of very early-cups
		x	y
		1.09366	0.48048
		1.07599	0.492287
		1.06309	0.504982
		1.04965	0.523213
		1.03627	0.544177
		1.0234	0.574074
		1.01965	0.602125
		1.01369	0.634754
		1.01094	0.665834
		1.185	0.31199
		1.15571	0.309109
		1.12848	0.309652
		1.10982	0.311757
		1.09355	0.323078
		1.0809	0.337444
		1.07226	0.356795
		1.0708	0.37488
		1.06661	0.399432
		1.05999	0.433873
		1.0534	0.476345
		1.05527	0.515098
		1.04988	0.564334
		1.06173	0.603383
		1.08358	0.640277
		1.10251	0.679622
		1.12125	0.719264
		1.16162	0.267294
		1.13423	0.253371
		1.10026	0.249254
		1.07476	0.240862
		1.05494	0.234607
		1.03575	0.234472
		1.01363	0.241711
		0.9963	0.252931
		0.986083	0.265033
		0.979754	0.279273
		0.989933	0.28865
		0.990386	0.309009
		0.985762	0.339468
		0.977324	0.376341
		0.978659	0.407388
		0.9939	0.441535
		0.995515	0.478995
		1.00461	0.521986
		1.00499	0.573528
		1.02054	0.622639
		1.02844	0.657
		1.0391	0.697186
		1.05748	0.22501
		1.02048	0.206202
		0.99577	0.185555
		0.980355	0.164909
		0.961504	0.153751
		0.940873	0.154813
		0.928567	0.157712
		0.91797	0.168857
		0.91375	0.183975
		0.9196	0.200932
		0.93654	0.219728
		0.943514	0.256851
		0.962611	0.293974
		0.980042	0.331988
		1.0048	0.377653
		1.02018	0.426345
		1.03527	0.479307
		1.05187	0.538378
		1.07429	0.585825
		1.10607	0.636949
		1.16671	0.673124
		1.10983	0.229955
		1.09203	0.18489
		1.07225	0.137096
		1.0467	0.0923709
		1.01965	0.0616719
		0.979223	0.0438045
		0.953763	0.0332282
		0.941692	0.0186871
		0.920027	0.0197067
		0.900381	0.02776
		0.889177	0.040674
		0.89491	0.0526921
		0.902994	0.0698696
		0.911325	0.0934424
		0.939268	0.114286
		0.955159	0.142421
		0.964181	0.182749
		0.966587	0.233437
		0.971722	0.284424
		0.981628	0.339375
		0.987903	0.389126
		1.00188	0.446508
		1.02473	0.505723
		1.06852	0.538718
		1.12763	0.567152
		0.981711	0.384053
		0.972923	0.328919
		0.978202	0.264074
		0.974541	0.206529
		0.967966	0.148398
		0.951854	0.0869766
		0.940486	0.027087
		0.922506	-0.013088
		0.890411	-0.0296058
		0.863645	-0.0421807
		0.843047	-0.0532237
		0.835894	-0.0639736
		0.835813	-0.0704876
		0.841652	-0.0730587
		0.843107	-0.0635081
		0.858447	-0.0612571
		0.885533	-0.0544106
		0.905342	-0.0314995
		0.922018	0.00353336
		0.936991	0.0394454
		0.948588	0.0817114
		0.969794	0.127627
		1.00737	0.1769
		1.03392	0.22917
		1.05821	0.28385
		1.07257	0.345178
		1.10723	0.394091
		1.14132	0.435411
		1.18109	0.478557
		1.2328	0.519291
		0.948728	0.527771
		0.935289	0.461532
		0.935632	0.401663
		0.931263	0.327225
		0.918251	0.245826
		0.904355	0.161712
		0.890682	0.0891582
		0.876262	0.0178424
		0.858382	-0.0315905
		0.854569	-0.0828517
		0.843575	-0.124971
		0.819962	-0.154589
		0.795346	-0.161142
		0.78915	-0.176189
		0.782978	-0.178495
		0.787414	-0.181096
		0.789679	-0.173375
		0.805535	-0.166244
		0.840172	-0.165188
		0.84882	-0.135584
		0.867209	-0.10598
		0.88858	-0.0684716
		0.918008	-0.0251834
		0.957175	0.0104964
		0.995803	0.0562035
		1.02648	0.0872843
		1.04323	0.134763
		1.0552	0.184661
		1.07727	0.234263
		1.09545	0.278381
		1.11873	0.332231
		1.16123	0.383366
		1.22005	0.445766
		0.830782	0.570683
		0.854332	0.517732
		0.853492	0.459423
		0.855653	0.387296
		0.826385	0.319143
		0.816723	0.2753
		0.808399	0.209535
		0.798362	0.145289
		0.786029	0.0744573
		0.768008	0.00876024
		0.75721	-0.057227
		0.740048	-0.124665
		0.717336	-0.175248
		0.710982	-0.210853
		0.706244	-0.246391
		0.712766	-0.269338
		0.715249	-0.27427
		0.733708	-0.282529
		0.764167	-0.287752
		0.791236	-0.282482
		0.816765	-0.261877
		0.833627	-0.223256
		0.879733	-0.198744
		0.929193	-0.160704
		0.972012	-0.117887
		1.00174	-0.0624792
		1.02437	0.00522828
		1.06091	0.0765522
		1.09694	0.13283
		1.13792	0.193015
		1.17218	0.253779
		1.20197	0.313026
		1.26079	0.378925
		0.885174	0.560984
		0.87533	0.51947
		0.876928	0.460718
		0.874718	0.409362
		0.869731	0.349714
		0.861329	0.291616
		0.846784	0.216934
		0.834891	0.141953
		0.815498	0.0620797
		0.778865	-0.0192886
		0.755444	-0.0883685
		0.725768	-0.146057
		0.709569	-0.184715
		0.690299	-0.230414
		0.664927	-0.27546
		0.65435	-0.323251
		0.649423	-0.35261
		0.651863	-0.372724
		0.671575	-0.388245
		0.698528	-0.395474
		0.734922	-0.387912
		0.766931	-0.365317
		0.800026	-0.332282
		0.839204	-0.294952
		0.871219	-0.246884
		0.919043	-0.199114
		0.960584	-0.154444
		1.00519	-0.0879433
		1.04324	-0.0325352
		1.0641	0.0419032
		1.10792	0.105603
		1.15514	0.179444
		1.19446	0.241893
		1.25768	0.297301
		0.927251	0.517159
		0.918239	0.48024
		0.899974	0.419534
		0.890136	0.372555
		0.873312	0.319182
		0.855356	0.25575
		0.829052	0.171899
		0.801217	0.0993454
		0.781286	0.0307568
		0.755576	-0.0304984
		0.733178	-0.106076
		0.693256	-0.185274
		0.653904	-0.251043
		0.620819	-0.309181
		0.606291	-0.365187
		0.592352	-0.409895
		0.584237	-0.440579
		0.57781	-0.457535
		0.58818	-0.472956
		0.60434	-0.476186
		0.63474	-0.477284
		0.665345	-0.468025
		0.700929	-0.450836
		0.748577	-0.431813
		0.781224	-0.388408
		0.823546	-0.341039
		0.86342	-0.273548
		0.897524	-0.210962
		0.9371	-0.163937
		0.971531	-0.106554
		1.00556	-0.0409431
		1.05236	0.0283341
		1.08099	0.0808131
		1.11671	0.14915
		1.17615	0.200438
		1.24412	0.235272
		0.982911	0.609348
		0.98277	0.57656
		0.981476	0.534079
		0.988903	0.486134
		1.00084	0.436074
		1.00161	0.383023
		0.980809	0.305481
		0.957273	0.23311
		0.922554	0.16562
		0.880889	0.0799796
		0.845831	-0.00777437
		0.817891	-0.0740287
		0.792089	-0.148447
		0.766424	-0.221336
		0.713774	-0.282059
		0.664457	-0.345189
		0.606106	-0.407667
		0.565216	-0.451704
		0.520269	-0.484812
		0.511322	-0.523091
		0.505683	-0.545628
		0.508414	-0.55818
		0.515622	-0.555867
		0.54239	-0.545975
		0.583615	-0.524276
		0.626889	-0.49565
		0.672288	-0.462503
		0.710325	-0.418786
		0.745951	-0.364791
		0.786108	-0.314439
		0.819947	-0.251695
		0.867936	-0.181373
		0.902214	-0.119865
		0.935355	-0.062001
		0.96494	-0.0117154
		1.0168	0.0516135
		1.05496	0.099785
		1.10071	0.153714
		1.01771	0.548006
		1.01267	0.520612
		1.00802	0.485453
		1.00614	0.446262
		1.00204	0.391243
		0.993295	0.337192
		0.968815	0.270148
		0.949726	0.212734
		0.919638	0.154422
		0.890021	0.0998426
		0.843708	0.0363013
		0.824181	-0.0201445
		0.797589	-0.0911507
		0.763001	-0.168953
		0.725152	-0.235259
		0.674601	-0.30866
		0.607496	-0.371164
		0.541368	-0.440463
		0.484746	-0.504164
		0.445263	-0.551438
		0.418767	-0.586617
		0.410584	-0.613432
		0.423452	-0.63898
		0.435487	-0.641605
		0.456821	-0.628701
		0.50177	-0.619529
		0.550155	-0.596096
		0.59512	-0.554071
		0.643032	-0.511447
		0.701937	-0.448964
		0.746477	-0.387149
		0.796906	-0.323168
		0.847811	-0.266952
		0.889652	-0.203939
		0.923695	-0.134131
		0.955404	-0.0782835
		0.982794	-0.0137741
		1.14064	0.547558
		1.13156	0.525898
		1.12401	0.501831
		1.10823	0.467477
		1.10549	0.430352
		1.10172	0.390527
		1.10199	0.34494
		1.09362	0.300007
		1.08292	0.250843
		1.07008	0.188037
		1.04595	0.122238
		0.999596	0.0643886
		0.953755	0.00259949
		0.918669	-0.0607208
		0.877722	-0.114924
		0.847922	-0.160956
		0.807617	-0.225153
		0.751633	-0.292343
		0.689749	-0.371935
		0.614792	-0.430883
		0.541673	-0.490125
		0.457489	-0.550535
		0.380322	-0.601535
		0.338919	-0.635318
		0.309555	-0.663629
		0.292306	-0.676184
		0.303264	-0.686623
		0.32803	-0.683421
		0.381479	-0.66563
		0.43545	-0.62909
		0.479931	-0.581387
		0.52405	-0.538862
		0.572297	-0.478465
		0.630139	-0.422006
		0.686219	-0.36314
		0.727811	-0.311275
		0.780134	-0.249708
		0.805117	-0.200613
		0.846344	-0.148164
		0.887096	-0.105709
		0.927703	-0.036626
		1.33695	0.525811
		1.30346	0.479987
		1.27709	0.429187
		1.24243	0.364171
		1.21995	0.292018
		1.19537	0.230118
		1.16735	0.171336
		1.13051	0.100196
		1.08594	0.0262957
		1.03374	-0.0444877
		0.985588	-0.115271
		0.916411	-0.183538
		0.814895	-0.263506
		0.685972	-0.358893
		0.536569	-0.443726
		0.386338	-0.492989
		0.213926	-0.535416
		0.0698601	-0.5785
		0.0483992	-0.602147
		0.17108	-0.582185
		0.312872	-0.505657
		0.395644	-0.450237
		0.496994	-0.379041
		0.58633	-0.296446
		0.668785	-0.219428
		0.741034	-0.137188
		0.792192	-0.085242
		0.867688	-0.00702175
		0.936729	0.0502017
		1.29972	0.38735
		1.28315	0.36925
		1.26633	0.345264
		1.25541	0.317851
		1.23719	0.279631
		1.22593	0.239547
		1.21858	0.191715
		1.21431	0.143284
		1.20976	0.0998439
		1.18601	0.0356849
		1.15353	-0.0256451
		1.11473	-0.08571
		1.04631	-0.167091
		0.980241	-0.238861
		0.914109	-0.306904
		0.832463	-0.379869
		0.730792	-0.442254
		0.62331	-0.481391
		0.519591	-0.518366
		0.404981	-0.536415
		0.282242	-0.549773
		0.241001	-0.530339
		0.289853	-0.490853
		0.375657	-0.440859
		0.478526	-0.380355
		0.577699	-0.310309
		0.680538	-0.238401
		0.774485	-0.165596
		0.878393	-0.080419
		0.962543	-0.00425706
		1.03052	0.0625913
		1.08644	0.121989
		1.15168	0.187273
		1.41398	0.331838
		1.39175	0.311914
		1.36974	0.287674
		1.3417	0.256366
		1.32934	0.232126
		1.31748	0.205431
		1.30529	0.17286
		1.28589	0.12638
		1.2703	0.0777421
		1.23667	0.014002
		1.16855	-0.069752
		1.10277	-0.142351
		1.03906	-0.21309
		0.941251	-0.29581
		0.860453	-0.360306
		0.75423	-0.430309
		0.625149	-0.501804
		0.510875	-0.547638
		0.431809	-0.568776
		0.387892	-0.566409
		0.419341	-0.527296
		0.476782	-0.484833
		0.549619	-0.435896
		0.646449	-0.36628
		0.743327	-0.291753
		0.824247	-0.226521
		0.890545	-0.168429
		0.974178	-0.0988821
		1.04655	-0.0321594
		1.1348	0.0438595
		1.20854	0.115494
		1.27222	0.179691
		1.33587	0.238977
		1.39706	0.299456
		1.41668	0.32468
		1.42047	0.334135
		1.41398	0.331838
		1.3381	0.112361
		1.34893	0.119465
		1.36055	0.123283
		1.36497	0.118653
		1.35869	0.0988903
		1.35022	0.0730856
		1.32743	0.0346097
		1.29868	-0.0102018
		1.2649	-0.0558943
		1.2273	-0.102174
		1.18116	-0.152971
		1.11546	-0.212803
		1.05035	-0.272635
		0.978974	-0.325782
		0.89039	-0.382215
		0.803164	-0.433194
		0.716992	-0.477193
		0.650064	-0.507584
		0.609796	-0.522548
		0.627463	-0.501555
		0.682715	-0.457624
		0.749038	-0.407065
		0.832542	-0.336911
		0.925047	-0.261596
		0.993224	-0.205344
		1.04967	-0.153372
		1.12161	-0.0872044
		1.18785	-0.0270786
		1.24731	0.0275925
		1.29588	0.0734662
		1.3381	0.112361
		1.26334	-0.125778
		1.2547	-0.144707
		1.2261	-0.180331
		1.1846	-0.221385
		1.11786	-0.276069
		1.0456	-0.324918
		1.00172	-0.348521
		1.01978	-0.323811
		1.05918	-0.284826
		1.13176	-0.221592
		1.2043	-0.160537
		1.24596	-0.131153
		1.26334	-0.125778
		1.36037	0.733185
		1.29272	0.688481
		1.24616	0.619606
		1.21628	0.535453
		1.20481	0.427131
		1.19924	0.292811
		1.18663	0.182662
		1.14989	0.108308
		1.12143	0.122664
		1.09797	0.169401
		1.08463	0.230049
		1.08049	0.286823
		1.08557	0.334703
		1.11287	0.363653
		1.15159	0.380518
		1.21003	0.392365
		1.38239	0.68236
		1.30272	0.614315
		1.22443	0.534887
		1.15459	0.440887
		1.12261	0.318873
		1.11273	0.184101
		1.1003	0.0354457
		1.05844	-0.087009
		1.01057	-0.155495
		0.948382	-0.0925911
		0.927526	-0.022429
		0.922178	0.108768
		0.946487	0.203069
		0.976907	0.304876
		1.03554	0.404868
		1.10256	0.480721
		1.19001	0.548381
		1.19099	0.765362
		1.08815	0.673775
		1.02459	0.569004
		0.954238	0.425139
		0.922017	0.307855
		0.886631	0.151477
		0.84665	-0.0178561
		0.812408	-0.202601
		0.778028	-0.289488
		0.781566	-0.287016
		0.810265	-0.218639
		0.84696	-0.123679
		0.920986	0.0161882
		0.986428	0.177053
		1.0856	0.336132
		1.15627	0.42662
		1.23533	0.574972
		1.08458	0.562141
		0.968525	0.467266
		0.907877	0.358034
		0.853341	0.219178
		0.810505	0.0210733
		0.754432	-0.155041
		0.705369	-0.292505
		0.642822	-0.395015
		0.604272	-0.446606
		0.606189	-0.449128
		0.670081	-0.367169
		0.749244	-0.243559
		0.825899	-0.109769
		0.902026	0.00527154
		0.993651	0.141606
		1.08244	0.271459
		1.15121	0.394133
		1.27354	0.507325
		1.25441	0.621123
		1.12933	0.543521
		1.04004	0.432733
		0.94121	0.242109
		0.894142	0.118092
		0.854937	-0.00906367
		0.813141	-0.147433
		0.734061	-0.269434
		0.673285	-0.377755
		0.575458	-0.457825
		0.489344	-0.500444
		0.417602	-0.510547
		0.392162	-0.484997
		0.460844	-0.405629
		0.555129	-0.262793
		0.638411	-0.139462
		0.753949	0.0513656
		0.84722	0.214613
		0.916252	0.35342
		0.975519	0.500301
		1.04145	0.664673
		0.948144	0.555698
		0.859449	0.47004
		0.790744	0.366112
		0.744441	0.220689
		0.697662	0.0984912
		0.660549	-0.05009
		0.584837	-0.190993
		0.464714	-0.341126
		0.33637	-0.45856
		0.229216	-0.529542
		0.195855	-0.540761
		0.291649	-0.50689
		0.452734	-0.431524
		0.629377	-0.327298
		0.737717	-0.197613
		0.813893	-0.0724477
		0.870348	0.063309
		0.957913	0.200427
		1.03183	0.336864
		1.10669	0.473302
		1.18543	0.604103
		1.07914	0.53368
		0.995758	0.445854
		0.924593	0.366054
		0.869756	0.253936
		0.81218	0.113288
		0.791377	-0.040508
		0.749811	-0.181824
		0.67573	-0.304419
		0.559584	-0.410747
		0.453684	-0.500357
		0.336787	-0.583727
		0.200828	-0.649045
		0.0388774	-0.655967
		0.125687	-0.654196
		0.290473	-0.586673
		0.443888	-0.525389
		0.578846	-0.430671
		0.658122	-0.315665
		0.734604	-0.166556
		0.757106	-0.0399553
		0.797754	0.0960056
		0.841695	0.212129
		0.940219	0.35076
		1.03836	0.460861
		1.16236	0.592135
		1.05187	0.462822
		0.971348	0.365544
		0.902861	0.244455
		0.864952	0.118876
		0.838255	-0.0217533
		0.794727	-0.135427
		0.735893	-0.262805
		0.642132	-0.391309
		0.534609	-0.542279
		0.398714	-0.624961
		0.265913	-0.680686
		0.199956	-0.734613
		0.238927	-0.747879
		0.36179	-0.731717
		0.511454	-0.672424
		0.647943	-0.553822
		0.766992	-0.410282
		0.812142	-0.258873
		0.864916	-0.0755656
		0.922099	0.0333836
		0.977731	0.162327
		1.05158	0.280709
		1.12307	0.404709
		1.1866	0.482431
		1.0121	0.399103
		0.956341	0.303671
		0.918619	0.201264
		0.881258	0.0900949
		0.842173	-0.0617314
		0.806601	-0.207944
		0.739174	-0.360874
		0.627987	-0.499173
		0.529402	-0.605574
		0.439896	-0.68365
		0.432085	-0.695466
		0.484463	-0.71111
		0.62102	-0.658452
		0.759337	-0.555952
		0.873746	-0.397996
		0.954064	-0.247698
		1.00453	-0.101908
		1.01863	0.0418381
		1.02678	0.248016
		1.07942	0.408179
		1.14192	0.55465
		1.19475	0.634861
		1.13816	0.4509
		1.07021	0.322398
		1.01174	0.193226
		0.955197	0.03478
		0.907316	-0.153609
		0.83219	-0.342449
		0.755301	-0.483916
		0.679813	-0.609072
		0.656801	-0.634563
		0.674329	-0.66519
		0.73881	-0.626764
		0.816148	-0.577834
		0.913531	-0.415154
		0.985295	-0.254482
		1.01436	-0.125092
		1.03649	0.0179313
		1.057	0.146652
		1.09985	0.27984
		1.17045	0.415035
		1.26741	0.54911
		1.23308	0.398368
		1.18756	0.27769
		1.14238	0.136514
		1.10183	-0.0140277
		1.06716	-0.144751
		1.02591	-0.271673
		0.971783	-0.396559
		0.932474	-0.493617
		0.89221	-0.570585
		0.888963	-0.571806
		0.920141	-0.525381
		0.967887	-0.476512
		1.03362	-0.33235
		1.08599	-0.153709
		1.1231	0.0148871
		1.14884	0.159863
		1.18349	0.291944
		1.23954	0.412486
		1.31521	0.489861
		0.898027	0.430436
		0.896627	0.38258
		0.901213	0.338663
		0.906406	0.304388
		0.912531	0.274473
		0.931375	0.24322
		0.960552	0.217668
		0.982921	0.209215
		1.02126	0.192461
		1.04092	0.198928
		1.08156	0.200116
		1.13156	0.201304
		1.17782	0.216073
		0.847049	0.520782
		0.815053	0.476522
		0.784506	0.421302
		0.766496	0.371771
		0.751793	0.31739
		0.757106	0.266942
		0.781061	0.222184
		0.81906	0.183955
		0.87121	0.157524
		0.941103	0.13896
		1.0245	0.132196
		1.11153	0.130701
		1.19706	0.140586
		1.27197	0.149632
		1.36415	0.192739
		0.753773	0.504349
		0.681096	0.454954
		0.638384	0.393682
		0.619268	0.341667
		0.606537	0.288313
		0.622629	0.220403
		0.65374	0.17186
		0.702875	0.133002
		0.779463	0.096763
		0.86698	0.0741672
		0.946362	0.0705133
		1.05439	0.0554089
		1.14975	0.0614392
		1.25226	0.0793464
		1.35155	0.104745
		1.45297	0.147746
		1.52139	0.177591
		0.835189	0.51753
		0.741098	0.44928
		0.646377	0.381453
		0.581158	0.317132
		0.538162	0.251058
		0.533166	0.179302
		0.544811	0.128523
		0.589061	0.0724838
		0.652448	0.0286564
		0.753062	-0.0103952
		0.85963	-0.0223644
		0.945313	-0.00634426
		1.04275	0.00749956
		1.15673	0.0274491
		1.24945	0.0600934
		1.35515	0.0831259
		1.46731	0.114017
		1.54266	0.143639
		1.62446	0.185049
		0.990896	0.525498
		0.857689	0.465287
		0.758722	0.394557
		0.662984	0.331725
		0.582327	0.259236
		0.527909	0.194214
		0.478589	0.131813
		0.476797	0.0597546
		0.502668	-0.000455685
		0.549034	-0.0444372
		0.622763	-0.0809507
		0.701977	-0.0959576
		0.791474	-0.107446
		0.887224	-0.099187
		1.03107	-0.0777867
		1.16236	-0.0357418
		1.27347	0.00325105
		1.35881	0.0470907
		1.46654	0.0992603
		1.55585	0.144859
		1.65065	0.194408
		1.43839	0.49256
		1.33408	0.428278
		1.24729	0.363581
		1.12349	0.273254
		1.02381	0.20159
		0.943628	0.133409
		0.869054	0.0691275
		0.791253	-0.000379599
		0.706257	-0.0690563
		0.633605	-0.113015
		0.576432	-0.176132
		0.553646	-0.202835
		0.573509	-0.205235
		0.624874	-0.198926
		0.678948	-0.170055
		0.772637	-0.126917
		0.875975	-0.0668576
		0.974413	-0.00372991
		1.07719	0.0706785
		1.14416	0.149482
		1.23318	0.247778
		1.44023	0.366977
		1.3416	0.299777
		1.21457	0.22377
		1.10846	0.15699
		0.983167	0.0831658
		0.869836	0.00539727
		0.774105	-0.0763154
		0.663285	-0.155002
		0.569991	-0.210446
		0.510799	-0.254479
		0.474556	-0.282314
		0.489777	-0.296555
		0.535757	-0.287974
		0.617085	-0.259673
		0.710939	-0.220383
		0.828091	-0.177148
		0.922302	-0.123345
		1.03049	-0.0616546
		1.13318	-0.000385327
		1.21011	0.0560968
		1.26354	0.12533
		1.5049	0.410101
		1.37214	0.335891
		1.23976	0.265625
		1.14767	0.205918
		1.03557	0.131283
		0.921884	0.0412973
		0.792339	-0.0324876
		0.687091	-0.106697
		0.518247	-0.186246
		0.381659	-0.253963
		0.286263	-0.280054
		0.313833	-0.278476
		0.419172	-0.261546
		0.523774	-0.236243
		0.656825	-0.192979
		0.763615	-0.1431
		0.860924	-0.0743511
		0.960843	0.00580564
		1.05419	0.0855376
		1.13733	0.170549
		1.20037	0.243302
		1.28824	0.335777
		1.44232	0.386603
		1.30596	0.304884
		1.21591	0.231483
		1.10197	0.155013
		0.995841	0.0842224
		0.869615	-0.00142656
		0.745607	-0.0792168
		0.609084	-0.148718
		0.4722	-0.216041
		0.342105	-0.265895
		0.225715	-0.309641
		0.162205	-0.331561
		0.235977	-0.338192
		0.365606	-0.337394
		0.513338	-0.293803
		0.632557	-0.241893
		0.759936	-0.180374
		0.891927	-0.103567
		1.01733	-0.0175806
		1.1486	0.0684053
		1.2505	0.155282
		1.3475	0.239978
		1.41141	0.332994
		1.42975	0.284226
		1.32157	0.222476
		1.22029	0.154569
		1.12005	0.0866611
		1.01579	0.00906069
		0.880358	-0.069452
		0.760335	-0.14443
		0.636225	-0.217212
		0.513517	-0.282069
		0.345127	-0.333756
		0.194724	-0.377944
		0.0853766	-0.414207
		0.183359	-0.426266
		0.34279	-0.401749
		0.501787	-0.37766
		0.632725	-0.315654
		0.774091	-0.249685
		0.894178	-0.165186
		1.01907	-0.074956
		1.12007	0.0201485
		1.23565	0.117448
		1.3239	0.20993
		1.41407	0.285221
		1.52165	0.27938
		1.43029	0.212003
		1.31473	0.13374
		1.19914	0.039862
		1.08637	-0.0501123
		0.951185	-0.143164
		0.818679	-0.232312
		0.701078	-0.310161
		0.542427	-0.396324
		0.381721	-0.449511
		0.217791	-0.490986
		0.0469691	-0.512942
		0.0994703	-0.516618
		0.261676	-0.489062
		0.400005	-0.443227
		0.527144	-0.382603
		0.647271	-0.318489
		0.781589	-0.231364
		0.883779	-0.152873
		1.00166	-0.0383287
		1.08966	0.0562832
		1.19937	0.168256
		1.29768	0.283306
		1.59237	0.216202
		1.45479	0.128136
		1.34109	0.0431461
		1.25419	-0.0269453
		1.14808	-0.125942
		1.04623	-0.197356
		0.952066	-0.267016
		0.847982	-0.348065
		0.722145	-0.436132
		0.584503	-0.490489
		0.465637	-0.535642
		0.317738	-0.575992
		0.176503	-0.581309
		0.0976152	-0.570865
		0.206761	-0.545091
		0.341301	-0.489521
		0.488121	-0.41468
		0.626849	-0.323186
		0.746875	-0.234311
		0.852135	-0.149808
		0.950969	-0.0600414
		1.04394	0.0200897
		1.12229	0.105052
		1.20964	0.203158
		1.5608	0.17377
		1.45996	0.0942153
		1.34548	0.00329548
		1.22622	-0.0893774
		1.09633	-0.185556
		0.965486	-0.267771
		0.823894	-0.349563
		0.677358	-0.429178
		0.525095	-0.492652
		0.357266	-0.546998
		0.30314	-0.549778
		0.388737	-0.49924
		0.519114	-0.411947
		0.698708	-0.298479
		0.830426	-0.196738
		0.964722	-0.0985029
		1.07711	-0.00329083
		1.18931	0.0936743
		1.28626	0.178851
		1.55075	0.120509
		1.45988	0.0767946
		1.37097	0.045232
		1.30003	0.0189298
		1.23114	0.00518756
		1.17995	0.00359744
		1.16267	0.012936
		1.20503	0.0610144
		1.26806	0.114883
		1.34013	0.174013
		1.41227	0.232734
		1.33923	0.69283
		1.33671	0.685595
		1.33548	0.67836
		1.33243	0.674792
		1.33016	0.671225
		1.33043	0.623179
		1.30781	0.605566
		1.29357	0.588969
		1.27984	0.57034
		1.27172	0.555888
		1.26135	0.546742
		1.26049	0.53545
		1.2609	0.526304
		1.2626	0.520318
		1.26405	0.518001
		1.23424	0.625065
		1.22123	0.593111
		1.20519	0.569601
		1.18662	0.540901
		1.15781	0.518099
		1.14798	0.490516
		1.1467	0.461915
		1.14135	0.442876
		1.14087	0.431673
		1.15274	0.417925
		1.17912	0.404785
		1.19519	0.403046
		1.21091	0.406598
		1.23328	0.406387
		1.24726	0.416756
		1.13129	0.605582
		1.11393	0.568615
		1.08655	0.538624
		1.05105	0.509257
		1.0299	0.477735
		1.01381	0.448878
		0.994705	0.423821
		0.987089	0.398764
		0.979999	0.382213
		0.983624	0.365661
		0.992561	0.3524
		0.999364	0.349684
		1.01751	0.346458
		1.03998	0.344762
		1.0613	0.352707
		1.08981	0.359006
		1.14025	0.362756
		1.19655	0.35573
		1.23737	0.516786
		1.2014	0.485105
		1.15762	0.44871
		1.11936	0.405958
		1.08372	0.36854
		1.05172	0.3301
		1.01726	0.29546
		1.00547	0.263378
		0.992362	0.235096
		0.972009	0.219641
		0.961343	0.205319
		0.950173	0.204737
		0.945962	0.207334
		0.947448	0.217532
		0.980862	0.217059
		1.01613	0.221301
		1.04184	0.235591
		1.04735	0.267932
		1.06364	0.297607
		1.06665	0.332506
		1.077	0.359914
		1.29488	0.488713
		1.25215	0.443574
		1.19202	0.398535
		1.13481	0.352987
		1.08414	0.313233
		1.05284	0.262908
		0.991271	0.211764
		0.944799	0.179529
		0.926293	0.139874
		0.886407	0.126648
		0.847292	0.118806
		0.82303	0.11981
		0.811312	0.122949
		0.79389	0.144079
		0.804369	0.162057
		0.837362	0.180035
		0.859562	0.209503
		0.878178	0.248425
		0.903269	0.285721
		0.931856	0.343652
		0.941223	0.403009
		0.962361	0.457081
		1.00155	0.507492
		1.05696	0.548958
		1.10688	0.583512
		1.24122	0.443271
		1.18605	0.392383
		1.1401	0.350437
		1.09424	0.307988
		1.0372	0.263524
		0.992788	0.222713
		0.9668	0.174469
		0.918435	0.136933
		0.862718	0.0995231
		0.826666	0.0662699
		0.792325	0.0404486
		0.765345	0.0194141
		0.745644	0.00681909
		0.728798	0.00430132
		0.719284	0.0107269
		0.723347	0.0203015
		0.725104	0.0419686
		0.753848	0.0573375
		0.774842	0.0783745
		0.798084	0.112134
		0.827996	0.149043
		0.855528	0.19754
		0.899679	0.245533
		0.929666	0.283323
		0.964454	0.326403
		1.01663	0.402864
		1.0638	0.459675
		1.10186	0.496331
		1.16008	0.542056
		1.3427	0.279811
		1.29889	0.230227
		1.22717	0.179721
		1.18532	0.134931
		1.13367	0.0854461
		1.08753	0.0327985
		1.02066	-0.0149562
		0.963181	-0.0600588
		0.885971	-0.0918013
		0.806174	-0.124977
		0.750348	-0.137643
		0.701483	-0.140723
		0.656597	-0.122782
		0.632041	-0.106984
		0.613002	-0.0756834
		0.628188	-0.0486663
		0.644894	-0.0202163
		0.670125	0.0113965
		0.687455	0.0455624
		0.696986	0.0892167
		0.740792	0.137764
		0.75988	0.190396
		0.81215	0.245779
		0.849054	0.295759
		0.89887	0.336762
		0.937711	0.387763
		0.9981	0.434069
		1.02251	0.484971
		1.10129	0.300546
		1.07046	0.243809
		1.04294	0.178662
		0.996506	0.121546
		0.951621	0.0749735
		0.905147	0.0247605
		0.868093	-0.0280884
		0.822344	-0.080311
		0.758724	-0.130779
		0.708165	-0.179113
		0.653602	-0.213139
		0.608439	-0.238631
		0.581098	-0.245795
		0.56758	-0.239278
		0.556298	-0.217695
		0.570856	-0.19925
		0.593401	-0.174529
		0.630768	-0.151942
		0.679449	-0.134124
		0.709744	-0.10325
		0.760489	-0.0585704
		0.809035	-0.00974767
		0.853677	0.0432182
		0.912691	0.100953
		0.954757	0.153293
		1.03314	0.210526
		1.08893	0.276547
		1.12753	0.334035
		1.15512	0.381983
		1.19638	0.443112
		1.20434	0.500351
		1.21066	0.549683
		1.05484	0.31189
		1.0346	0.255465
		1.0008	0.186347
		0.961499	0.121023
		0.916523	0.0515043
		0.866582	-0.0168832
		0.808094	-0.0846502
		0.724722	-0.151176
		0.658117	-0.21504
		0.578689	-0.259644
		0.526922	-0.294219
		0.480143	-0.312308
		0.445831	-0.32394
		0.427567	-0.320728
		0.429606	-0.306865
		0.446885	-0.28082
		0.503272	-0.263274
		0.573249	-0.242554
		0.613601	-0.209252
		0.721113	-0.166611
		0.796685	-0.105552
		0.859602	-0.049928
		0.953014	0.0143044
		1.03329	0.083752
		1.10532	0.157904
		1.168	0.234099
		1.22722	0.302816
		1.25495	0.364457
		1.28604	0.432444
		1.28826	0.493354
		1.26475	0.528149
		1.23198	0.571842
		1.3427	0.279811
		1.29889	0.230227
		1.22717	0.179721
		1.18532	0.134931
		1.13367	0.0854461
		1.08753	0.0327985
		1.02066	-0.0149562
		0.963181	-0.0600588
		0.885971	-0.0918013
		0.806174	-0.124977
		0.750348	-0.137643
		0.701483	-0.140723
		0.656597	-0.122782
		0.632041	-0.106984
		0.613002	-0.0756834
		0.628188	-0.0486663
		0.644894	-0.0202163
		0.670125	0.0113965
		0.687455	0.0455624
		0.696986	0.0892167
		0.740792	0.137764
		0.75988	0.190396
		0.81215	0.245779
		0.849054	0.295759
		0.89887	0.336762
		0.937711	0.387763
		0.9981	0.434069
		1.02251	0.484971
		1.10129	0.300546
		1.07046	0.243809
		1.04294	0.178662
		0.996506	0.121546
		0.951621	0.0749735
		0.905147	0.0247605
		0.868093	-0.0280884
		0.822344	-0.080311
		0.758724	-0.130779
		0.708165	-0.179113
		0.653602	-0.213139
		0.608439	-0.238631
		0.581098	-0.245795
		0.56758	-0.239278
		0.556298	-0.217695
		0.570856	-0.19925
		0.593401	-0.174529
		0.630768	-0.151942
		0.679449	-0.134124
		0.709744	-0.10325
		0.760489	-0.0585704
		0.809035	-0.00974767
		0.853677	0.0432182
		0.912691	0.100953
		0.954757	0.153293
		1.03314	0.210526
		1.08893	0.276547
		1.12753	0.334035
		1.15512	0.381983
		1.19638	0.443112
		1.20434	0.500351
		1.21066	0.549683
		1.05484	0.31189
		1.0346	0.255465
		1.0008	0.186347
		0.961499	0.121023
		0.916523	0.0515043
		0.866582	-0.0168832
		0.808094	-0.0846502
		0.724722	-0.151176
		0.658117	-0.21504
		0.578689	-0.259644
		0.526922	-0.294219
		0.480143	-0.312308
		0.445831	-0.32394
		0.427567	-0.320728
		0.429606	-0.306865
		0.446885	-0.28082
		0.503272	-0.263274
		0.573249	-0.242554
		0.613601	-0.209252
		0.721113	-0.166611
		0.796685	-0.105552
		0.859602	-0.049928
		0.953014	0.0143044
		1.03329	0.083752
		1.10532	0.157904
		1.168	0.234099
		1.22722	0.302816
		1.25495	0.364457
		1.28604	0.432444
		1.28826	0.493354
		1.26475	0.528149
		1.23198	0.571842
		1.08551	0.464167
		1.0843	0.422164
		1.07409	0.35642
		1.05674	0.292401
		1.02449	0.200481
		1.00012	0.124997
		0.960357	0.043831
		0.92431	-0.0304357
		0.866838	-0.108253
		0.778946	-0.185361
		0.698868	-0.2577
		0.618979	-0.317865
		0.497821	-0.371435
		0.377698	-0.4038
		0.322437	-0.419932
		0.329757	-0.421353
		0.362314	-0.393351
		0.438387	-0.369611
		0.517299	-0.330651
		0.576726	-0.290272
		0.654525	-0.253544
		0.728543	-0.202106
		0.796577	-0.149145
		0.872151	-0.0935468
		0.971986	-0.0231357
		1.06577	0.0603634
		1.15041	0.149037
		1.19804	0.217013
		1.22241	0.28012
		1.24349	0.354184
		1.24545	0.42074
		1.22638	0.47086
		1.20029	0.515603
		1.16028	0.54391
		1.12624	0.556491
		1.0894	0.55639
		1.06509	0.552028
		1.06044	0.546144
		1.1433	0.380949
		1.1406	0.352393
		1.12657	0.309501
		1.10811	0.257597
		1.07447	0.190333
		1.04086	0.12153
		1.0053	0.0437167
		0.962304	-0.0339975
		0.922624	-0.110075
		0.876917	-0.180216
		0.817332	-0.25292
		0.717692	-0.333924
		0.617223	-0.397318
		0.486577	-0.463175
		0.377966	-0.500361
		0.251103	-0.514514
		0.179161	-0.502658
		0.210686	-0.474927
		0.290211	-0.446272
		0.402258	-0.413317
		0.506522	-0.364488
		0.604706	-0.308286
		0.730663	-0.248809
		0.806911	-0.188506
		0.904605	-0.124416
		0.985825	-0.045577
		1.05773	0.0294751
		1.11348	0.0985911
		1.16565	0.16607
		1.21763	0.247785
		1.23869	0.314454
		1.20895	0.350615
		1.19306	0.383088
		1.16581	0.400614
		1.15031	0.414966
		1.13833	0.421843
		1.13363	0.422372
		1.14102	0.421875
		1.14879	0.409605
		1.1433	0.380949
		1.10769	0.187458
		1.09688	0.150062
		1.07899	0.102703
		1.06312	0.0538177
		1.04342	-0.0157012
		1.00354	-0.0972183
		0.948769	-0.199779
		0.879799	-0.29106
		0.796412	-0.364761
		0.694	-0.433586
		0.586013	-0.503936
		0.435215	-0.564026
		0.315525	-0.599921
		0.192886	-0.612031
		0.0776051	-0.606659
		0.107395	-0.577093
		0.227193	-0.547017
		0.341949	-0.515416
		0.442826	-0.473342
		0.552658	-0.42334
		0.666238	-0.361749
		0.771976	-0.289687
		0.881859	-0.199224
		0.968022	-0.128886
		1.03642	-0.0644416
		1.09155	-9.63099e-05
		1.14648	0.0788899
		1.1805	0.133582
		1.17778	0.171202
		1.16221	0.197134
		1.13895	0.209852
		1.12645	0.224605
		1.11709	0.229394
		1.12172	0.235201
		1.12673	0.233179
		1.13118	0.224854
		1.10769	0.187458
		1.02041	-0.0510871
		1.01434	-0.0839145
		0.994934	-0.134197
		0.959755	-0.1912
		0.91352	-0.265151
		0.860694	-0.341642
		0.773549	-0.423722
		0.70074	-0.492527
		0.622694	-0.560201
		0.527132	-0.614994
		0.385948	-0.65679
		0.250871	-0.684802
		0.131503	-0.698014
		0.0551628	-0.694787
		0.146039	-0.67512
		0.269393	-0.637999
		0.397046	-0.601386
		0.532958	-0.547825
		0.647708	-0.491216
		0.774155	-0.420823
		0.842645	-0.362918
		0.901782	-0.309307
		0.97726	-0.228751
		1.02949	-0.168928
		1.07281	-0.11289
		1.1157	-0.0589998
		1.12041	-0.013418
		1.0912	0.00233469
		1.07788	0.0108589
		1.06391	0.0134502
		1.05633	0.0108457
		1.05284	0.00117764
		1.04542	-0.0162271
		1.02041	-0.0510871
		0.950997	-0.273465
		0.946245	-0.297726
		0.923551	-0.341565
		0.894268	-0.397024
		0.858051	-0.459808
		0.786928	-0.533449
		0.708377	-0.601655
		0.622785	-0.671376
		0.524672	-0.725556
		0.384952	-0.764572
		0.252022	-0.79083
		0.172901	-0.798647
		0.192862	-0.780572
		0.278095	-0.755044
		0.376588	-0.724844
		0.493017	-0.674561
		0.61164	-0.608491
		0.709291	-0.551518
		0.792623	-0.481539
		0.870239	-0.416361
		0.924781	-0.358765
		0.957933	-0.30408
		0.973928	-0.262787
		0.980079	-0.23741
		0.979885	-0.224792
		0.973869	-0.225941
		0.96524	-0.237068
		0.963699	-0.247561
		0.950997	-0.273465
		0.931135	-0.522022
		0.885875	-0.576312
		0.840141	-0.624601
		0.786773	-0.667401
		0.737673	-0.702665
		0.684867	-0.743294
		0.599312	-0.783676
		0.530915	-0.800426
		0.462105	-0.811175
		0.411523	-0.8149
		0.413984	-0.801116
		0.4472	-0.776089
		0.5036	-0.740455
		0.574432	-0.694214
		0.645038	-0.646436
		0.710452	-0.598271
		0.768675	-0.555983
		0.824112	-0.513306
		0.84402	-0.496433
		0.86607	-0.480707
		0.88461	-0.470858
		0.903974	-0.463692
		0.915385	-0.465086
		0.931936	-0.468139
		0.938788	-0.482435
		0.946759	-0.491241
		0.931135	-0.522022
		0.720744	-0.770946
		0.738538	-0.767478
		0.74157	-0.777873
		0.723996	-0.801505
		0.682284	-0.832411
		0.637692	-0.855705
		0.618564	-0.855991
		0.620853	-0.842927
		0.649692	-0.818272
		0.684942	-0.793217
		0.720744	-0.770946
		1.52619	0.170841
		1.55022	0.118002
		1.55127	0.0876669
		1.56532	0.0613153
		1.58096	0.047152
		1.25585	0.290447
		1.28749	0.158394
		1.2797	0.0947902
		1.24948	0.0586167
		1.23486	0.0345864
		1.26738	-0.00158708
		1.30637	-0.0134744
		1.32642	0.0106329
		1.37004	0.0276205
		1.37686	0.0816509
		1.05632	0.459793
		1.02887	0.345126
		0.996668	0.22564
		0.989412	0.0860649
		0.968843	-0.00420466
		0.957093	-0.0483859
		0.983733	-0.0660412
		1.0205	-0.0368081
		1.07392	0.0280595
		1.12846	0.106854
		1.19665	0.206011
		1.23023	0.305696
		1.29468	0.407526
		1.33788	0.564281
		1.08584	0.432546
		1.01527	0.302561
		0.923669	0.189012
		0.852029	0.0624293
		0.775581	-0.0325693
		0.702419	-0.0909348
		0.65855	-0.110787
		0.638898	-0.0790931
		0.668474	-0.016048
		0.709566	0.0943182
		0.789821	0.195409
		0.876769	0.292275
		0.987819	0.400295
		1.07368	0.52453
		0.950712	0.347236
		0.841808	0.183325
		0.750787	0.0480819
		0.613759	-0.0805613
		0.521058	-0.163341
		0.442288	-0.206197
		0.406842	-0.208689
		0.467992	-0.148124
		0.570607	-0.0521069
		0.66892	0.0517549
		0.803009	0.15668
		0.923137	0.257352
		1.0526	0.378408
		1.17749	0.497337
		1.01959	0.37118
		0.934797	0.245511
		0.822002	0.121148
		0.681963	-0.0466279
		0.526074	-0.217097
		0.373332	-0.308248
		0.226635	-0.355497
		0.238371	-0.337546
		0.38787	-0.249007
		0.589699	-0.15647
		0.734769	-0.0127682
		0.871776	0.126691
		1.02813	0.262151
		1.16718	0.403487
		1.09945	0.392376
		1.07318	0.291674
		1.01089	0.150576
		0.889268	-0.020511
		0.752108	-0.184142
		0.566421	-0.313605
		0.355362	-0.415291
		0.0927817	-0.451263
		0.232346	-0.428158
		0.461614	-0.365721
		0.65276	-0.229458
		0.813147	-0.0894258
		0.961174	0.103047
		1.03436	0.233002
		1.07344	0.347224
		1.09407	0.432605
		1.11774	0.481605
		1.15511	0.173452
		1.14612	0.126177
		1.08206	0.00723761
		0.9814	-0.125369
		0.852156	-0.259661
		0.669907	-0.404676
		0.453544	-0.508718
		0.324456	-0.548875
		0.396146	-0.537543
		0.570637	-0.442773
		0.749129	-0.316896
		0.868227	-0.189541
		0.957212	-0.0586068
		1.04876	0.0670758
		1.12071	0.160187
		1.1527	0.192564
		1.15511	0.173452
		1.04924	-0.242911
		1.02933	-0.284666
		0.903415	-0.411413
		0.744381	-0.541796
		0.664585	-0.580111
		0.669699	-0.56897
		0.757916	-0.50452
		0.877991	-0.402393
		0.987199	-0.292563
		1.02601	-0.248039
		1.04924	-0.242911
		1.2058	0.743232
		1.18792	0.746376
		1.18238	0.749047
		1.17736	0.758335
		1.19031	0.766362
		1.19564	0.788412
		1.20009	0.815191
		1.19788	0.646714
		1.15561	0.633412
		1.09964	0.6313
		1.03977	0.635097
		1.03287	0.622425
		1.0059	0.635978
		1.0083	0.647771
		1.01472	0.676511
		1.02428	0.727956
		1.04546	0.765345
		1.09465	0.812642
		1.12826	0.58824
		1.08666	0.547614
		1.03108	0.516733
		0.974364	0.495128
		0.918443	0.488465
		0.890664	0.486674
		0.891514	0.494482
		0.926819	0.511096
		0.982181	0.536369
		1.03979	0.567631
		1.10709	0.623902
		1.16723	0.702835
		1.18278	0.508313
		1.11148	0.4478
		1.03311	0.409899
		0.950778	0.37566
		0.875578	0.338554
		0.809313	0.332818
		0.793589	0.327082
		0.79799	0.341729
		0.824536	0.376281
		0.911153	0.393476
		0.980929	0.448729
		1.06546	0.513218
		1.10958	0.577391
		1.1653	0.643314
		1.1161	0.373187
		1.02687	0.316807
		0.8975	0.266414
		0.791808	0.220929
		0.687327	0.195545
		0.681435	0.17715
		0.722707	0.182882
		0.801031	0.194659
		0.884631	0.23023
		0.964084	0.275812
		1.06625	0.361185
		1.19268	0.474317
		1.2145	0.257255
		1.09711	0.190061
		0.9882	0.141262
		0.880561	0.0858353
		0.776816	0.0475063
		0.685583	0.0186866
		0.615225	0.00922219
		0.6128	0.00427242
		0.665078	0.00547074
		0.719831	0.0394246
		0.788878	0.0840411
		0.853632	0.151904
		0.922574	0.232686
		1.014	0.333641
		1.2175	0.194263
		1.105	0.122827
		0.980091	0.0392414
		0.828866	-0.0371252
		0.696422	-0.0837101
		0.570143	-0.120073
		0.504094	-0.141146
		0.501539	-0.146461
		0.534423	-0.137092
		0.594259	-0.108823
		0.674665	-0.0608557
		0.774309	0.0107494
		0.875588	0.0984435
		0.970121	0.221456
		1.02939	0.320555
		1.32081	0.109882
		1.18276	0.0297272
		1.02067	-0.0502769
		0.839654	-0.134113
		0.666376	-0.208556
		0.515055	-0.237437
		0.361413	-0.255021
		0.319074	-0.256198
		0.419336	-0.233003
		0.556481	-0.171885
		0.725213	-0.0855933
		0.849536	0.0158523
		0.942602	0.111737
		1.01178	0.19903
		1.04034	0.28427
		1.26692	0.00028749
		1.10458	-0.0674281
		0.974563	-0.149203
		0.835112	-0.229577
		0.68592	-0.314178
		0.50736	-0.369875
		0.353955	-0.409471
		0.255052	-0.430781
		0.289067	-0.435058
		0.425807	-0.418074
		0.579111	-0.362475
		0.740725	-0.278734
		0.872818	-0.184817
		0.961403	-0.0777495
		1.04943	0.0516845
		1.09294	0.169419
		1.13333	0.268719
		1.18224	0.358187
		1.23017	0.414522
		1.26716	0.433964
		1.3326	0.4523
		1.38413	0.452029
		1.45122	0.435045
		1.1161	0.373187
		1.02687	0.316807
		0.8975	0.266414
		0.791808	0.220929
		0.687327	0.195545
		0.681435	0.17715
		0.722707	0.182882
		0.801031	0.194659
		0.884631	0.23023
		0.964084	0.275812
		1.06625	0.361185
		1.19268	0.474317
		1.2145	0.257255
		1.09711	0.190061
		0.9882	0.141262
		0.880561	0.0858353
		0.776816	0.0475063
		0.685583	0.0186866
		0.615225	0.00922219
		0.6128	0.00427242
		0.665078	0.00547074
		0.719831	0.0394246
		0.788878	0.0840411
		0.853632	0.151904
		0.922574	0.232686
		1.014	0.333641
		1.2175	0.194263
		1.105	0.122827
		0.980091	0.0392414
		0.828866	-0.0371252
		0.696422	-0.0837101
		0.570143	-0.120073
		0.504094	-0.141146
		0.501539	-0.146461
		0.534423	-0.137092
		0.594259	-0.108823
		0.674665	-0.0608557
		0.774309	0.0107494
		0.875588	0.0984435
		0.970121	0.221456
		1.02939	0.320555
		1.32081	0.109882
		1.18276	0.0297272
		1.02067	-0.0502769
		0.839654	-0.134113
		0.666376	-0.208556
		0.515055	-0.237437
		0.361413	-0.255021
		0.319074	-0.256198
		0.419336	-0.233003
		0.556481	-0.171885
		0.725213	-0.0855933
		0.849536	0.0158523
		0.942602	0.111737
		1.01178	0.19903
		1.04034	0.28427
		1.26692	0.00028749
		1.10458	-0.0674281
		0.974563	-0.149203
		0.835112	-0.229577
		0.68592	-0.314178
		0.50736	-0.369875
		0.353955	-0.409471
		0.255052	-0.430781
		0.289067	-0.435058
		0.425807	-0.418074
		0.579111	-0.362475
		0.740725	-0.278734
		0.872818	-0.184817
		0.961403	-0.0777495
		1.04943	0.0516845
		1.09294	0.169419
		1.13333	0.268719
		1.18224	0.358187
		1.23017	0.414522
		1.26716	0.433964
		1.3326	0.4523
		1.38413	0.452029
		1.45122	0.435045
		1.24841	-0.0934786
		1.15649	-0.177745
		0.993901	-0.281264
		0.85638	-0.373057
		0.680041	-0.47331
		0.459615	-0.554983
		0.286595	-0.60148
		0.201623	-0.617673
		0.330357	-0.595858
		0.497014	-0.550272
		0.642213	-0.474029
		0.774044	-0.388393
		0.896938	-0.27038
		0.966273	-0.156245
		1.03956	-0.0341165
		1.05674	0.0519324
		1.08519	0.110476
		1.14059	0.146678
		1.17396	0.141897
		1.22782	0.129766
		1.26177	0.117138
		1.21047	-0.193761
		1.1215	-0.282085
		0.986605	-0.37853
		0.811978	-0.481821
		0.599913	-0.577369
		0.350024	-0.648843
		0.138261	-0.682881
		0.10323	-0.694402
		0.28234	-0.683546
		0.529276	-0.625766
		0.715676	-0.540983
		0.887883	-0.418103
		0.989615	-0.307543
		1.0809	-0.195047
		1.1207	-0.118995
		1.14513	-0.0700386
		1.17485	-0.0462913
		1.20638	-0.050774
		1.26499	-0.056862
		1.28165	-0.0847132
		1.26205	-0.139378
		1.21047	-0.193761
		0.898831	-0.439617
		0.817238	-0.501777
		0.717159	-0.571749
		0.607137	-0.639353
		0.490545	-0.696165
		0.328762	-0.763344
		0.232929	-0.803019
		0.29065	-0.810737
		0.435489	-0.792843
		0.587248	-0.752509
		0.729293	-0.682727
		0.867325	-0.594955
		0.945947	-0.50188
		0.967847	-0.440902
		0.962175	-0.401843
		0.974068	-0.377744
		0.96816	-0.382903
		0.898831	-0.439617
		0.817039	-0.682414
		0.752523	-0.719135
		0.678339	-0.762286
		0.641964	-0.78942
		0.653017	-0.797722
		0.699872	-0.790332
		0.778818	-0.756899
		0.849391	-0.712804
		0.878729	-0.680331
		0.900545	-0.651472
		0.899244	-0.64348
		0.867291	-0.656827
		0.817039	-0.682414
		1.17814	0.450759
		1.12434	0.408286
		1.05962	0.407328
		1.05353	0.391818
		1.04785	0.405946
		1.06428	0.436445
		1.06775	0.493158
		1.08036	0.55201
		0.869645	0.813905
		0.928135	0.670035
		1.02247	0.526166
		1.07876	0.384897
		1.07767	0.293212
		1.0579	0.237502
		1.07087	0.210629
		1.07193	0.228361
		1.07681	0.273852
		1.07021	0.345262
		1.08657	0.442813
		1.11848	0.525453
		1.0096	0.51246
		0.968418	0.411662
		0.914971	0.320676
		0.91422	0.235296
		0.914133	0.17385
		0.924014	0.148628
		0.934954	0.171598
		0.955582	0.221517
		0.943243	0.307983
		0.947769	0.404582
		0.990619	0.47908
		1.06845	0.557029
		1.14675	0.609426
		0.906279	0.65101
		0.852878	0.476774
		0.835423	0.323313
		0.830427	0.20406
		0.852428	0.107192
		0.882664	0.0305635
		0.906432	-0.00738056
		0.934866	-0.00950782
		0.944546	0.0392225
		0.987364	0.105861
		1.01761	0.219953
		1.04036	0.347292
		1.09796	0.475166
		1.20942	0.543229
		0.947088	0.654013
		0.87481	0.531376
		0.849841	0.386615
		0.871815	0.232256
		0.872489	0.105877
		0.867212	0.00961672
		0.873869	-0.0858538
		0.890671	-0.150671
		0.91559	-0.182697
		0.962858	-0.194203
		0.972723	-0.144123
		0.986193	-0.0692453
		1.00938	0.00830491
		1.01513	0.124247
		1.02988	0.268984
		1.05802	0.375073
		1.14067	0.442236
		1.06051	0.822556
		0.914001	0.626647
		0.854243	0.490391
		0.831309	0.317549
		0.831446	0.155544
		0.826932	0.0364547
		0.799382	-0.0588156
[truncated: 1,609 more rows]

## Sheet: Fig. 3f
Fig. 3f
projected point clouds of early-cups
		x	y
		0.751009	0.840952
		0.762177	0.738895
		0.778331	0.612965
		0.797469	0.491914
		0.810737	0.362665
		0.819916	0.234457
		0.82846	0.0964921
		0.834502	-0.064306
		0.850874	-0.212226
		0.877297	-0.288724
		0.913509	-0.266806
		0.945516	-0.169107
		0.988655	-0.0400564
		1.00604	0.127504
		1.01083	0.288625
		0.993059	0.489295
		0.952232	0.641376
		0.894451	0.77622
		0.844985	0.854279
		0.789489	0.894025
		0.761401	0.878026
		0.751009	0.840952
		0.924828	1.00861
		0.848801	0.941902
		0.79088	0.858907
		0.754014	0.733581
		0.754037	0.600099
		0.763437	0.460644
		0.769368	0.280495
		0.764962	0.111747
		0.74964	-0.029862
		0.730256	-0.190453
		0.716106	-0.34398
		0.720883	-0.456267
		0.744745	-0.511032
		0.796648	-0.507728
		0.878536	-0.420854
		0.96732	-0.257476
		1.03478	-0.0344207
		1.05844	0.169622
		1.01769	0.379609
		1.02424	0.520156
		1.02364	0.696515
		1.03008	0.847371
		1.02571	0.981945
		1.01857	1.14745
		1.04467	1.17563
		0.983184	1.11232
		0.904795	1.01926
		0.842482	0.940809
		0.813267	0.773226
		0.793953	0.615382
		0.800114	0.46622
		0.786462	0.313247
		0.766663	0.140264
		0.716662	-0.0252043
		0.685783	-0.171193
		0.637202	-0.28426
		0.60821	-0.392986
		0.580247	-0.493668
		0.582102	-0.484678
		0.612118	-0.457795
		0.669102	-0.404446
		0.7635	-0.308436
		0.845563	-0.194004
		0.907813	-0.0400828
		0.950624	0.138188
		0.975155	0.299734
		0.968119	0.474831
		0.979271	0.650987
		0.99336	0.853079
		1.02282	0.994087
		1.05993	1.10969
		1.04384	1.09959
		0.957107	1.01636
		0.88165	0.942928
		0.811121	0.781391
		0.780978	0.648685
		0.78448	0.508917
		0.774179	0.364794
		0.75979	0.215776
		0.737125	0.0673004
		0.68523	-0.0741127
		0.601408	-0.218254
		0.525831	-0.325958
		0.459806	-0.422246
		0.427315	-0.491888
		0.439765	-0.521281
		0.488695	-0.550674
		0.584585	-0.505567
		0.689689	-0.394108
		0.767997	-0.269588
		0.837494	-0.140713
		0.86944	-0.0297768
		0.896212	0.0963884
		0.923685	0.222554
		0.957879	0.33349
		0.977706	0.44878
		1.01873	0.611924
		1.02745	0.690236
		1.06817	0.806609
		1.15092	0.904484
		1.19038	0.984421
		1.16871	1.08707
		1.10831	0.992345
		1.06208	0.860857
		1.03243	0.754268
		0.991719	0.617377
		0.965736	0.453998
		0.921637	0.343065
		0.902614	0.215391
		0.873905	0.0882478
		0.800241	-0.0724829
		0.753376	-0.198567
		0.678605	-0.343617
		0.607004	-0.468111
		0.526013	-0.55584
		0.455911	-0.648973
		0.404983	-0.717207
		0.339414	-0.777918
		0.305991	-0.801863
		0.313858	-0.750052
		0.361608	-0.707989
		0.436486	-0.62969
		0.500651	-0.532425
		0.582683	-0.408672
		0.667863	-0.310877
		0.732813	-0.162755
		0.763644	-0.0578612
		0.798773	0.0627133
		0.81461	0.182228
		0.829995	0.312021
		0.851823	0.426662
		0.878626	0.546707
		0.90176	0.65107
		0.956971	0.736468
		1.00912	0.795908
		1.07509	0.881836
		1.1219	0.987588
		1.07175	0.922827
		1.02828	0.785241
		0.981594	0.684067
		0.955229	0.57151
		0.923075	0.443725
		0.880284	0.306139
		0.853026	0.162597
		0.811679	0.0456673
		0.764396	-0.0968196
		0.702785	-0.223023
		0.631956	-0.338371
		0.546403	-0.468421
		0.448542	-0.571859
		0.364005	-0.675824
		0.285539	-0.769461
		0.208517	-0.846815
		0.165285	-0.857298
		0.192646	-0.871101
		0.286442	-0.807177
		0.382223	-0.749736
		0.468756	-0.677593
		0.566633	-0.584267
		0.650957	-0.486567
		0.738391	-0.342126
		0.794709	-0.17861
		0.822647	-0.0476614
		0.857574	0.0577304
		0.896336	0.189207
		0.910982	0.293544
		0.909937	0.402255
		0.961335	0.503273
		0.98669	0.608138
		1.04323	0.714584
		1.11189	0.790573
		1.17999	1.02294
		1.1185	0.938813
		1.05506	0.823992
		1.02346	0.728081
		0.988687	0.581008
		0.96484	0.443649
		0.957356	0.320861
		0.927089	0.15818
		0.877093	0.00676874
		0.848892	-0.125215
		0.800876	-0.245929
		0.727004	-0.370464
		0.664053	-0.485285
		0.598546	-0.553801
		0.484947	-0.655798
		0.367659	-0.731954
		0.240767	-0.79736
		0.120196	-0.847677
		0.0173501	-0.866778
		0.13295	-0.840093
		0.248876	-0.798319
		0.362948	-0.715615
		0.451252	-0.629091
		0.543536	-0.516728
		0.626628	-0.425347
		0.703902	-0.318876
		0.754867	-0.198354
		0.800558	-0.0729739
		0.824949	0.0718338
		0.834797	0.200515
		0.859476	0.345323
		0.88918	0.495506
		0.925095	0.620368
		0.961454	0.734997
		1.0182	0.850662
		1.20897	0.948016
		1.09949	0.886832
		1.01786	0.793252
		0.948496	0.662936
		0.927747	0.519703
		0.938363	0.395419
		0.933875	0.266794
		0.9149	0.144099
		0.918438	-0.0158616
		0.899634	-0.138557
		0.841693	-0.315876
		0.759709	-0.476468
		0.670663	-0.595455
		0.572585	-0.703644
		0.450027	-0.815642
		0.327759	-0.891435
		0.224	-0.936951
		0.146477	-0.957061
		0.136482	-0.950703
		0.211649	-0.929208
		0.323301	-0.866108
		0.437448	-0.7776
		0.552513	-0.62748
		0.653481	-0.483289
		0.719839	-0.346087
		0.785662	-0.188347
		0.841484	-0.0311371
		0.891614	0.15148
		0.907795	0.296302
		0.94396	0.442184
		0.985759	0.562659
		1.02219	0.698272
		1.07958	0.793869
		1.06434	0.69462
		0.998305	0.584722
		0.951233	0.473756
		0.937288	0.366059
		0.912249	0.238333
		0.911964	0.124694
		0.891215	-0.00844114
		0.87824	-0.105855
		0.872165	-0.234651
		0.846324	-0.372659
		0.809268	-0.473878
		0.772254	-0.575097
		0.685935	-0.70449
		0.599509	-0.797627
		0.516429	-0.880482
		0.405	-0.971482
		0.318817	-1.05273
		0.272555	-1.07283
		0.273274	-1.07616
		0.338379	-1.04324
		0.419493	-0.96538
		0.502919	-0.888058
		0.582405	-0.790706
		0.664129	-0.683073
		0.718788	-0.525631
		0.750307	-0.374667
		0.77721	-0.229112
		0.817887	-0.0570493
		0.84948	0.0836322
		0.899845	0.215101
		0.936183	0.350908
		0.996356	0.462347
		1.02841	0.561899
		1.04384	1.09959
		0.957107	1.01636
		0.88165	0.942928
		0.811121	0.781391
		0.780978	0.648685
		0.78448	0.508917
		0.774179	0.364794
		0.75979	0.215776
		0.737125	0.0673004
		0.68523	-0.0741127
		0.601408	-0.218254
		0.525831	-0.325958
		0.459806	-0.422246
		0.427315	-0.491888
		0.439765	-0.521281
		0.488695	-0.550674
		0.584585	-0.505567
		0.689689	-0.394108
		0.767997	-0.269588
		0.837494	-0.140713
		0.86944	-0.0297768
		0.896212	0.0963884
		0.923685	0.222554
		0.957879	0.33349
		0.977706	0.44878
		1.01873	0.611924
		1.02745	0.690236
		1.06817	0.806609
		1.15092	0.904484
		1.19038	0.984421
		1.16871	1.08707
		1.10831	0.992345
		1.06208	0.860857
		1.03243	0.754268
		0.991719	0.617377
		0.965736	0.453998
		0.921637	0.343065
		0.902614	0.215391
		0.873905	0.0882478
		0.800241	-0.0724829
		0.753376	-0.198567
		0.678605	-0.343617
		0.607004	-0.468111
		0.526013	-0.55584
		0.455911	-0.648973
		0.404983	-0.717207
		0.339414	-0.777918
		0.305991	-0.801863
		0.313858	-0.750052
		0.361608	-0.707989
		0.436486	-0.62969
		0.500651	-0.532425
		0.582683	-0.408672
		0.667863	-0.310877
		0.732813	-0.162755
		0.763644	-0.0578612
		0.798773	0.0627133
		0.81461	0.182228
		0.829995	0.312021
		0.851823	0.426662
		0.878626	0.546707
		0.90176	0.65107
		0.956971	0.736468
		1.00912	0.795908
		1.07509	0.881836
		1.1219	0.987588
		1.07175	0.922827
		1.02828	0.785241
		0.981594	0.684067
		0.955229	0.57151
		0.923075	0.443725
		0.880284	0.306139
		0.853026	0.162597
		0.811679	0.0456673
		0.764396	-0.0968196
		0.702785	-0.223023
		0.631956	-0.338371
		0.546403	-0.468421
		0.448542	-0.571859
		0.364005	-0.675824
		0.285539	-0.769461
		0.208517	-0.846815
		0.165285	-0.857298
		0.192646	-0.871101
		0.286442	-0.807177
		0.382223	-0.749736
		0.468756	-0.677593
		0.566633	-0.584267
		0.650957	-0.486567
		0.738391	-0.342126
		0.794709	-0.17861
		0.822647	-0.0476614
		0.857574	0.0577304
		0.896336	0.189207
		0.910982	0.293544
		0.909937	0.402255
		0.961335	0.503273
		0.98669	0.608138
		1.04323	0.714584
		1.11189	0.790573
		1.17999	1.02294
		1.1185	0.938813
		1.05506	0.823992
		1.02346	0.728081
		0.988687	0.581008
		0.96484	0.443649
		0.957356	0.320861
		0.927089	0.15818
		0.877093	0.00676874
		0.848892	-0.125215
		0.800876	-0.245929
		0.727004	-0.370464
		0.664053	-0.485285
		0.598546	-0.553801
		0.484947	-0.655798
		0.367659	-0.731954
		0.240767	-0.79736
		0.120196	-0.847677
		0.0173501	-0.866778
		0.13295	-0.840093
		0.248876	-0.798319
		0.362948	-0.715615
		0.451252	-0.629091
		0.543536	-0.516728
		0.626628	-0.425347
		0.703902	-0.318876
		0.754867	-0.198354
		0.800558	-0.0729739
		0.824949	0.0718338
		0.834797	0.200515
		0.859476	0.345323
		0.88918	0.495506
		0.925095	0.620368
		0.961454	0.734997
		1.0182	0.850662
		1.20897	0.948016
		1.09949	0.886832
		1.01786	0.793252
		0.948496	0.662936
		0.927747	0.519703
		0.938363	0.395419
		0.933875	0.266794
		0.9149	0.144099
		0.918438	-0.0158616
		0.899634	-0.138557
		0.841693	-0.315876
		0.759709	-0.476468
		0.670663	-0.595455
		0.572585	-0.703644
		0.450027	-0.815642
		0.327759	-0.891435
		0.224	-0.936951
		0.146477	-0.957061
		0.136482	-0.950703
		0.211649	-0.929208
		0.323301	-0.866108
		0.437448	-0.7776
		0.552513	-0.62748
		0.653481	-0.483289
		0.719839	-0.346087
		0.785662	-0.188347
		0.841484	-0.0311371
		0.891614	0.15148
		0.907795	0.296302
		0.94396	0.442184
		0.985759	0.562659
		1.02219	0.698272
		1.07958	0.793869
		1.06434	0.69462
		0.998305	0.584722
		0.951233	0.473756
		0.937288	0.366059
		0.912249	0.238333
		0.911964	0.124694
		0.891215	-0.00844114
		0.87824	-0.105855
		0.872165	-0.234651
		0.846324	-0.372659
		0.809268	-0.473878
		0.772254	-0.575097
		0.685935	-0.70449
		0.599509	-0.797627
		0.516429	-0.880482
		0.405	-0.971482
		0.318817	-1.05273
		0.272555	-1.07283
		0.273274	-1.07616
		0.338379	-1.04324
		0.419493	-0.96538
		0.502919	-0.888058
		0.582405	-0.790706
		0.664129	-0.683073
		0.718788	-0.525631
		0.750307	-0.374667
		0.77721	-0.229112
		0.817887	-0.0570493
		0.84948	0.0836322
		0.899845	0.215101
		0.936183	0.350908
		0.996356	0.462347
		1.02841	0.561899
		0.96979	0.67383
		0.930918	0.568734
		0.922788	0.441061
		0.906516	0.313937
		0.905797	0.175523
		0.88861	0.0382068
		0.891935	-0.105577
		0.873875	-0.253085
		0.845525	-0.374291
		0.798602	-0.514785
		0.719847	-0.653084
		0.599764	-0.798286
		0.514572	-0.883433
		0.452327	-0.963758
		0.421553	-1.01406
		0.419458	-1.05416
		0.452024	-1.05295
		0.522434	-0.984672
		0.606552	-0.876173
		0.661384	-0.770415
		0.722581	-0.649096
		0.786194	-0.476816
		0.81297	-0.322293
		0.835289	-0.193523
		0.857736	-0.0545613
		0.888746	0.105332
		0.907476	0.279692
		0.929797	0.408461
		0.972854	0.523314
		1.04197	0.650004
		1.08994	0.709075
		0.780652	0.790792
		0.815896	0.708566
		0.862739	0.574714
		0.887025	0.397269
		0.890185	0.206357
		0.867844	0.0536039
		0.836365	-0.0932419
		0.806312	-0.229869
		0.751151	-0.384807
		0.712356	-0.494557
		0.661096	-0.623149
		0.632288	-0.681273
		0.604228	-0.753927
		0.581465	-0.859955
		0.599703	-0.918136
		0.638863	-0.907444
		0.682518	-0.877376
		0.748861	-0.784932
		0.806257	-0.668269
		0.859127	-0.562357
		0.900398	-0.396195
		0.946471	-0.204219
		0.988724	-0.027838
		0.987856	0.0996334
		0.980356	0.247011
		0.94478	0.382043
		0.884402	0.53001
		0.820473	0.6511
		0.781196	0.727535
		0.751211	0.767937
		0.734866	0.792745
		0.738132	0.83799
		0.748494	0.828361
		0.780652	0.790792
		0.832435	0.237372
		0.828425	0.148105
		0.822604	0.0442929
		0.812846	-0.0633146
		0.799378	-0.185467
		0.785113	-0.290969
		0.776717	-0.362115
		0.793455	-0.401012
		0.822979	-0.330085
		0.851788	-0.224694
		0.861681	-0.132158
		0.865186	-0.0202283
		0.864252	0.096023
		0.852733	0.199945
		0.839497	0.291011
		0.835816	0.297549
		0.334478	-0.66459
		0.270014	-0.709311
		0.159632	-0.762429
		0.116504	-0.807637
		0.279706	-0.799776
		0.407499	-0.742556
		0.464482	-0.656435
		0.48677	-0.586572
		0.508349	-0.548882
		0.459154	-0.579348
		0.334478	-0.66459
		0.730984	-0.336834
		0.654709	-0.414581
		0.603877	-0.47416
		0.518469	-0.559101
		0.419693	-0.637714
		0.293938	-0.709156
		0.187627	-0.777229
		0.275193	-0.828
		0.423286	-0.82889
		0.57068	-0.78921
		0.670669	-0.692044
		0.771794	-0.590644
		0.803298	-0.489219
		0.802696	-0.395808
		0.805755	-0.305766
		0.782794	-0.26178
		0.782395	-0.233434
		0.790168	-0.218179
		0.79981	-0.230813
		0.730984	-0.336834
		0.981249	-0.0857395
		1.00068	-0.1444
		0.923056	-0.247662
		0.881695	-0.333852
		0.863245	-0.409633
		0.820207	-0.49626
		0.737153	-0.572089
		0.625468	-0.637947
		0.554472	-0.697968
		0.510197	-0.741743
		0.482879	-0.786783
		0.483597	-0.81976
		0.511126	-0.828174
		0.551848	-0.81076
		0.576205	-0.754191
		0.606502	-0.679286
		0.643439	-0.586043
		0.672137	-0.509435
		0.745746	-0.392018
		0.784288	-0.295809
		0.749469	-0.226206
		0.737379	-0.16993
		0.755149	-0.119491
		0.798731	-0.0640424
		0.85487	-0.0190026
		0.918915	0.0156283
		0.950269	0.016114
		0.989665	0.00619076
		0.996376	-0.0324785
		0.981249	-0.0857395
		0.953389	0.00403222
		0.968859	-0.0635718
		0.958795	-0.138301
		0.95582	-0.212201
		0.9486	-0.305323
		0.93516	-0.393031
		0.894085	-0.490792
		0.821083	-0.577727
		0.743225	-0.664276
		0.709316	-0.727848
		0.689077	-0.766787
		0.709633	-0.796557
		0.720158	-0.784959
		0.716398	-0.728677
		0.755712	-0.677808
		0.764757	-0.599765
		0.778366	-0.495819
		0.79614	-0.404796
		0.850021	-0.310018
		0.840872	-0.221039
		0.799286	-0.136202
		0.762006	-0.0663891
		0.738588	0.00679352
		0.738064	0.0482176
		0.771915	0.0909121
		0.838576	0.127752
		0.932139	0.155423
		0.975603	0.13797
		0.978914	0.0774909
		0.953389	0.00403222
		1.1121	0.19384
		1.13697	0.123206
		1.13746	0.0418052
		1.12139	-0.037133
		1.09784	-0.124762
		1.05336	-0.216542
		1.01819	-0.307502
		0.992661	-0.391026
		0.901518	-0.471701
		0.82247	-0.547018
		0.801872	-0.625231
		0.807387	-0.676986
		0.832736	-0.710154
		0.825224	-0.690406
		0.839727	-0.654533
		0.829935	-0.580615
		0.846601	-0.515775
		0.824095	-0.42776
		0.832262	-0.339745
		0.855113	-0.245936
		0.836582	-0.159949
		0.793576	-0.0706311
		0.74484	0.0191212
		0.733823	0.108053
		0.725776	0.171782
		0.769824	0.238408
		0.832689	0.288908
		0.892769	0.318744
		0.960301	0.334531
		1.01855	0.318501
		1.0771	0.290884
		1.09976	0.246707
		1.1121	0.19384
		1.12134	0.307856
		1.13691	0.224141
		1.11495	0.134159
		1.0745	0.0295864
		1.02559	-0.0962449
		0.953083	-0.204595
		0.911445	-0.302531
		0.856164	-0.383816
		0.840975	-0.46427
		0.846145	-0.531822
		0.888626	-0.582293
		0.929172	-0.599432
		0.950609	-0.575743
		0.979737	-0.529137
		1.00891	-0.460443
		0.992334	-0.358817
		0.977763	-0.263428
		0.97743	-0.151789
		0.940095	-0.0584597
		0.902395	0.0398764
		0.82859	0.136983
		0.759364	0.215349
		0.737518	0.299552
		0.764804	0.371252
		0.832499	0.44421
		0.884676	0.476771
		0.935486	0.481407
		1.01001	0.471051
		1.08775	0.449021
		1.13045	0.391571
		1.12134	0.307856
		1.38677	0.57369
		1.38907	0.500639
		1.38874	0.421703
		1.39505	0.339823
		1.33281	0.260009
		1.24363	0.16548
		1.13189	0.0600134
		0.999291	-0.0488352
		0.910617	-0.150963
		0.831491	-0.224538
		0.795102	-0.314103
		0.819978	-0.374675
		0.86346	-0.405422
		0.902711	-0.397118
		0.925645	-0.362327
		0.927265	-0.294767
		0.931653	-0.211657
		0.914801	-0.0898921
		0.881696	0.0134232
		0.870331	0.109183
		0.849836	0.21588
		0.802311	0.311683
		0.761937	0.395318
		0.768305	0.484839
		0.817756	0.572691
		0.895564	0.642049
		0.987977	0.703018
		1.06305	0.729987
		1.13208	0.739298
		1.24377	0.753661
		1.32209	0.739032
		1.36455	0.691634
		1.37326	0.634133
		1.38677	0.57369
		1.25954	0.244814
		1.1224	0.173521
		1.00984	0.0984966
		0.916076	0.0367377
		0.830695	-0.0424294
		0.778216	-0.0987968
		0.758624	-0.150603
		0.739392	-0.170486
		0.758418	-0.178764
		0.780529	-0.159681
		0.801964	-0.114897
		0.856958	-0.0560175
		0.844233	0.0443114
		0.837936	0.14215
		0.808875	0.256567
		0.783759	0.341963
		0.7705	0.45223
		0.762422	0.534306
		0.763557	0.629229
		0.842624	0.737417
		0.916612	0.813683
		1.03068	0.889118
		1.13932	0.940924
		1.22214	0.963298
		1.31409	0.966185
		1.1266	0.355707
		1.02867	0.276023
		0.940197	0.203789
		0.88141	0.153543
		0.828641	0.101208
		0.785926	0.0505079
		0.777792	-0.00228195
		0.782693	-0.032266
		0.789585	-0.0398986
		0.817079	-0.0359011
		0.801567	0.0182511
		0.82001	0.079036
		0.831016	0.164716
		0.838715	0.247126
		0.790932	0.354886
		0.764489	0.45147
		0.721954	0.551416
		0.69732	0.662174
		0.730429	0.766299
		0.791509	0.859249
		0.888166	0.941387
		1.00946	0.223002
		0.936676	0.16171
		0.877377	0.126914
		0.851386	0.0987424
		0.876254	0.0668453
		0.918162	0.0481961
		0.961224	0.0448669
		0.961009	0.0850066
		0.948444	0.13964
		0.924463	0.213318
		0.896815	0.309767
		0.845517	0.398358
		0.781794	0.47412
		0.70998	0.565202
		0.695266	0.638065
		0.677117	0.732046
		0.701414	0.813606
		0.744625	0.87612
		0.801314	0.935735
		0.937683	0.278206
		0.868221	0.274849
		0.864776	0.240763
		0.886219	0.221214
		0.905601	0.221592
		0.942273	0.228612
		0.980716	0.264684
		0.95606	0.331911
		0.939012	0.412424
		0.905748	0.503739
		0.835343	0.607937
		0.764617	0.696368
		0.738423	0.796004
		0.711407	0.90935
		0.934947	0.3613
		0.922446	0.360017
		0.966513	0.342022
		0.990791	0.347419
		1.01145	0.366174
		1.01932	0.404968
		0.992237	0.480083
		0.965942	0.556459
		0.934627	0.63785
		0.881993	0.719669
		0.856554	0.788128
		0.845985	0.856588
		1.05908	0.459998
		1.06918	0.486969
		1.07433	0.52186
		1.06505	0.584207
		1.04675	0.646992
		1.02447	0.700641
		0.770771	-0.507773
		0.710846	-0.613565
		0.625356	-0.728615
		0.513352	-0.844986
		0.431352	-0.91904
		0.437773	-0.942842
		0.501073	-0.905814
		0.598415	-0.827792
		0.656928	-0.737868
		0.726389	-0.630753
		0.765684	-0.515705
		0.764251	-0.49058
		0.772811	-0.481324
		0.770771	-0.507773
		0.864719	-0.27839
		0.856754	-0.387305
		0.788174	-0.532084
		0.718571	-0.663581
		0.629491	-0.768514
		0.490653	-0.873448
		0.311215	-0.977055
		0.150673	-1.04613
		0.233313	-1.03949
		0.402022	-0.971752
		0.558708	-0.840258
		0.666038	-0.708762
		0.728695	-0.549371
		0.7783	-0.382009
		0.771684	-0.283715
		0.802828	-0.204017
		0.829729	-0.185417
		0.863524	-0.20401
		0.864719	-0.27839
		1.06543	0.0436545
		1.04947	-0.0617697
		1.02703	-0.222524
		0.92684	-0.381866
		0.856997	-0.514877
		0.735055	-0.679454
		0.554302	-0.805767
		0.356066	-0.871464
		0.188871	-0.909522
		0.0608542	-0.923867
		0.188586	-0.931616
		0.370944	-0.873514
		0.511771	-0.775943
		0.636055	-0.658637
		0.735622	-0.511074
		0.817181	-0.314828
		0.797583	-0.183228
		0.770017	-0.0859146
		0.793397	0.0113991
		0.850511	0.0730664
		0.935669	0.107146
		1.01246	0.0977785
		1.06543	0.0436545
		1.05895	0.240523
		1.09058	0.127597
		1.08854	0.00679026
		1.05998	-0.127148
		1.00422	-0.258461
		0.935922	-0.416036
		0.830282	-0.580178
		0.649159	-0.691797
		0.460701	-0.781093
		0.286153	-0.84544
		0.131317	-0.895342
		0.187014	-0.917669
		0.388848	-0.891411
		0.568667	-0.811314
		0.709438	-0.651115
		0.773351	-0.477783
		0.804213	-0.313642
		0.820846	-0.161319
		0.841223	0.0212072
		0.829761	0.155149
		0.831823	0.286466
		0.874822	0.358692
		0.936322	0.379707
		1.00563	0.371831
		1.06641	0.328501
		1.05895	0.240523
		1.07091	0.444088
		1.09722	0.343618
		1.12336	0.218025
		1.12624	0.0792042
		1.07322	-0.076817
		0.971321	-0.224915
		0.877023	-0.357148
		0.786661	-0.457649
		0.661017	-0.555512
		0.517756	-0.632225
		0.365349	-0.720841
		0.247072	-0.805497
		0.240846	-0.835936
		0.352095	-0.85448
		0.514445	-0.83336
		0.692861	-0.787117
		0.809565	-0.666819
		0.883757	-0.481724
		0.928037	-0.27282
		0.905554	-0.0758006
		0.892051	0.0987444
		0.817317	0.22835
		0.788659	0.368536
		0.775411	0.458487
		0.838236	0.548427
		0.941341	0.574925
		1.00977	0.506207
		1.07091	0.444088
		0.94073	0.478267
		0.970547	0.375875
		1.01339	0.265504
		1.01905	0.116569
		1.0196	-0.0270468
		0.939667	-0.166675
		0.86051	-0.307634
		0.770673	-0.435295
		0.697128	-0.562956
		0.645469	-0.690618
		0.53589	-0.771738
		0.454496	-0.831582
		0.444882	-0.86749
		0.512901	-0.892759
		0.623506	-0.90872
		0.787224	-0.898086
		0.950253	-0.828941
		0.974867	-0.674688
		0.987546	-0.524423
		0.993704	-0.379477
		0.998802	-0.207934
		0.970042	-0.037721
		0.884856	0.135153
		0.754923	0.277444
		0.684213	0.419735
		0.658983	0.510164
		0.689063	0.595274
		0.773879	0.659108
		0.848607	0.659112
		0.910921	0.621881
		0.939936	0.560712
		0.94073	0.478267
		0.951143	0.83919
		0.967752	0.745747
		0.988362	0.61282
		0.997294	0.452255
		0.997672	0.319327
		0.950542	0.170605
		0.867107	0.00740411
		0.810785	-0.15448
		0.71564	-0.291359
		0.653691	-0.409812
		0.575912	-0.517737
		0.49321	-0.609869
		0.48197	-0.679628
		0.554435	-0.712535
		0.673192	-0.716488
		0.839226	-0.691486
		0.979803	-0.658586
		1.06054	-0.569092
		1.10288	-0.425636
		1.08065	-0.263753
		1.0789	-0.070283
		1.04172	0.106078
		0.992165	0.253485
		0.871385	0.414056
		0.772518	0.560149
		0.713352	0.672022
		0.7038	0.806271
		0.747242	0.9063
		0.998451	0.995603
		0.979198	0.87203
		0.940654	0.728736
		0.916319	0.609106
		0.911474	0.451352
		0.860056	0.31726
		0.786843	0.194999
		0.729571	0.0569621
		0.677512	-0.0745015
		0.616957	-0.202022
		0.557451	-0.308509
		0.535921	-0.405793
		0.531641	-0.480729
		0.52925	-0.504396
		0.580346	-0.520174
		0.708755	-0.5491
		0.785038	-0.518866
		0.910498	-0.486004
		1.016	-0.393984
		1.07981	-0.270411
		1.08942	-0.113972
		1.06486	0.0569292
		1.0683	0.234403
		1.00834	0.381642
		0.892083	0.522309
		0.795979	0.655089
		0.76731	0.781294
		0.751099	0.900927
		1.06442	0.974183
		1.02446	0.844483
		0.983393	0.705614
		0.940151	0.509102
		0.880828	0.347967
		0.828781	0.218275
		0.778932	0.0532134
		0.733076	-0.0987441
		0.708269	-0.19961
		0.666073	-0.291299
		0.639286	-0.372501
		0.653709	-0.430121
		0.689899	-0.434025
		0.783716	-0.40255
		0.886733	-0.310815
		0.98616	-0.204674
		1.01254	-0.0618629
		1.02653	0.0770141
		1.0154	0.236848
		0.963132	0.420257
		0.892605	0.576148
		0.781746	0.707141
		0.686687	0.839443
		1.02393	1.10262
		1.00049	0.972753
		0.916974	0.825668
		0.836653	0.669309
		0.776088	0.538126
		0.72444	0.397669
		0.668884	0.287693
		0.648022	0.153863
		0.643227	0.0359349
		0.644662	-0.0780132
		0.65719	-0.170756
		0.682813	-0.230361
		0.737459	-0.255515
		0.80392	-0.246216
		0.894303	-0.206436
		0.940568	-0.109682
		0.999152	-0.0116044
		0.975544	0.123565
		0.992365	0.286568
		0.967546	0.449563
		0.905557	0.603275
		0.871914	0.689406
		0.821457	0.803362
		0.922333	0.963704
		0.884143	0.844709
		0.855815	0.725714
		0.76938	0.605396
		0.689003	0.491688
		0.63625	0.387235
		0.622309	0.276172
		0.642342	0.177008
		0.660054	0.091066
		0.687605	0.00776741
		0.735097	-0.0609877
		0.817204	-0.125777
		0.891729	-0.140324
		0.966639	-0.0927297
		1.04039	0.00510675
		1.04921	0.139965
		1.03275	0.257637
		1.01412	0.392497
		0.996804	0.544545
		0.993726	0.696593
		0.915038	0.769465
		0.831347	0.680694
		0.778242	0.594571
		0.724354	0.496525
		0.708225	0.391852
		0.712191	0.284531
		0.733817	0.189141
		0.770068	0.128204
		0.823955	0.077865
		0.878691	0.0778889
		0.936981	0.112365
		0.989353	0.226353
		0.992443	0.35358
		0.994557	0.483454
		0.931675	0.647773
		0.824176	0.788231
		0.799059	0.784652
		0.76734	0.672377
		0.744848	0.565386
		0.74181	0.484812
		0.760787	0.402917
		0.791945	0.338194
		0.838577	0.284039
		0.885185	0.264226
		0.94462	0.266869
		1.00179	0.346124
		1.05154	0.425378
		1.07219	0.527087
		1.03017	0.69352
		0.961774	0.904863
		0.846909	1.0462
		0.708872	1.17564
		0.600416	1.31037
		0.50902	1.41208
		0.828705	0.634211
		0.847564	0.556546
		0.877916	0.473616
		0.920963	0.405166
		0.956574	0.377523
		1.0238	0.365677
		1.07143	0.407802
		1.1411	0.443345
		1.1759	0.502582
		0.95252	0.605968
		1.01434	0.520447
		1.03389	0.504579
		1.03345	0.536029
		1.0548	0.559592
		0.891559	0.169078
		0.897746	0.129261
		0.901539	0.0445952
		0.901803	-0.0685324
		0.887694	-0.187985
		0.860348	-0.306288
		0.833415	-0.378593
		0.815971	-0.433217
		0.82533	-0.399726
		0.845738	-0.306148
		0.864766	-0.198913
		0.876922	-0.097429
		0.882202	0.0192929
		0.879045	0.0795229
		0.881901	0.14119
		0.884975	0.162609
		0.891559	0.169078
		0.961292	0.706353
		0.994441	0.599477
		1.03193	0.468729
		1.04984	0.316781
		1.04853	0.158596
		1.03703	0.00325879
		0.988676	-0.154042
		0.934031	-0.305465
		0.886924	-0.438895
		0.809258	-0.562354
		0.741207	-0.614203
		0.684467	-0.619915
		0.651017	-0.607814
		0.653916	-0.556879
		0.681152	-0.471204
		0.716917	-0.35542
		0.765094	-0.211314
		0.808157	-0.0565165
		0.828062	0.100245
		0.831106	0.216927
		0.829988	0.342696
		0.829246	0.478975
		0.817452	0.593168
		0.806743	0.664074
		0.798035	0.718951
		0.804557	0.755835
		0.823878	0.786662
		0.862495	0.796828
		0.914962	0.780094
		0.961292	0.706353
		0.938507	0.991085
		0.895351	0.866359
		0.871021	0.716093
		0.863491	0.569051
		0.884708	0.4102
		0.894822	0.270907
		0.906354	0.119494
		0.907603	-0.0411239
		0.852408	-0.1917
		0.783258	-0.35455
		0.717472	-0.509807
		0.62173	-0.695749
		0.537821	-0.80445
		0.485627	-0.86452
		0.462452	-0.891456
		0.48423	-0.871216
		0.536181	-0.820601
		0.59322	-0.751575
		0.680002	-0.619039
		0.746274	-0.451292
		0.765633	-0.299725
		0.751723	-0.149304
		0.741008	-0.0292583
		0.753088	0.123921
		0.753318	0.269662
		0.73654	0.401981
		0.705658	0.516355
		0.685867	0.658035
		0.671937	0.778546
		0.668062	0.882412
		0.678551	0.989346
		0.697672	1.06736
		0.724581	1.17253
		0.804313	0.926162
		0.776592	0.787134
		0.765117	0.667656
		0.779443	0.526032
		0.797272	0.379951
		0.821087	0.224955
		0.808502	0.0353145
		0.785418	-0.112629
		0.73853	-0.247341
		0.690751	-0.401463
		0.637968	-0.534736
		0.552443	-0.675768
		0.48116	-0.807744
		0.393306	-0.893706
		0.325503	-0.963277
		0.301164	-0.99417
		0.337544	-0.981645
		0.398318	-0.968978
		0.490551	-0.914614
		0.591519	-0.837822
		0.689	-0.713154
		0.777022	-0.57943
		0.850342	-0.433631
		0.895565	-0.259225
		0.920221	-0.0891351
		0.921663	0.0721807
		0.925254	0.218544
		0.90847	0.368068
		0.887689	0.5012
		0.853249	0.619521
		0.826113	0.746757
		0.777963	0.860762
		0.736198	0.9867
		0.71706	1.11394
		0.706551	1.19775
		0.775027	0.88656
		0.735094	0.755922
		0.705042	0.607201
		0.707812	0.463328
		0.713783	0.283124
		0.72311	0.13021
		0.713951	-0.0425687
		0.679485	-0.214058
		0.627504	-0.397823
		0.560651	-0.598382
		0.484401	-0.741458
		0.37493	-0.889382
		0.256223	-0.990481
		0.14922	-1.04944
		0.180696	-1.07497
		0.297861	-1.06255
		0.451766	-1.01542
		0.574751	-0.928566
		0.695866	-0.799239
		0.786231	-0.668132
		0.862365	-0.52023
		0.925464	-0.363122
		0.954638	-0.161766
		0.950661	0.00956027
		0.946374	0.161186
		0.946411	0.337033
		0.935925	0.459917
		0.930867	0.599433
		0.905783	0.754292
		0.877587	0.884929
		0.863102	0.998772
		0.872057	1.15637
		0.879862	1.26698
		0.902594	1.4002
		0.921512	1.53648
		0.758049	0.818856
		0.727589	0.714163
		0.703115	0.548962
		0.722007	0.387121
		0.719284	0.229651
		0.734934	0.0647473
		0.709034	-0.0959343
		0.680306	-0.27178
		0.644514	-0.426485
		0.589293	-0.581339
		0.51917	-0.73328
		0.432609	-0.870204
		0.30057	-0.978704
		0.138375	-1.06169
		0.0264806	-1.06595
		0.16221	-1.0594
		0.29773	-1.04528
		0.444145	-1.0055
		0.58036	-0.912642
		0.703287	-0.790913
		0.779645	-0.630975
		0.836236	-0.490573
		0.894408	-0.357752
		0.921921	-0.164126
		0.923167	-0.0187575
		0.917135	0.125154
		0.917671	0.278105
		0.917771	0.458321
		0.913384	0.621917
		0.900721	0.744688
		0.889047	0.887143
		0.891917	1.01283
		0.904599	1.19902
		0.900268	1.35051
		0.664324	1.07327
		0.63343	0.923052
		0.628409	0.764027
		0.643499	0.605148
		0.681812	0.441935
		0.711508	0.292155
		0.746316	0.125909
		0.739288	-0.0361482
		0.693981	-0.217994
		0.655761	-0.408794
		0.60136	-0.565219
		0.534632	-0.711245
		0.391444	-0.833872
		0.227995	-0.895259
		0.144769	-0.935558
		0.21816	-0.942781
		0.333415	-0.912306
		0.452696	-0.856266
		0.57899	-0.756751
		0.713436	-0.589783
		0.812394	-0.371541
		0.873701	-0.172509
		0.893644	0.0418346
		0.906623	0.235235
		0.909361	0.403214
		0.92292	0.557616
		0.932317	0.715051
		0.938966	0.868009
		0.94626	1.04047
		0.734616	0.878819
		0.761416	0.696322
		0.802464	0.503262
		0.869116	0.321029
		0.893669	0.143078
		0.87965	-0.0351366
		0.850654	-0.190621
		0.807238	-0.37057
		0.743243	-0.573513
		0.625064	-0.744897
		0.477963	-0.845017
		0.347941	-0.895
		0.292025	-0.90688
		0.334093	-0.860872
		0.440143	-0.77676
		0.556099	-0.657489
		0.61743	-0.516433
		0.677055	-0.352515
		0.728661	-0.174827
		0.769004	-0.00770336
		0.786903	0.14284
		0.796008	0.319319
		0.784762	0.483764
		0.777068	0.632968
		0.767855	0.829366
		0.738996	0.908719
		0.74494	0.770861
		0.806804	0.60613
		0.873971	0.452046
		0.959646	0.270819
		0.974588	0.0921093
		0.961963	-0.100443
		0.931979	-0.265853
		0.883282	-0.419289
		0.83547	-0.553031
		0.753671	-0.682521
		0.626885	-0.783676
		0.526247	-0.831736
		0.451015	-0.829897
		0.43294	-0.811289
		0.469034	-0.772987
		0.540846	-0.689175
		0.611525	-0.556655
		0.673554	-0.401244
		0.723478	-0.238112
		0.752766	-0.0763071
		0.761609	0.0886949
		0.76348	0.240125
		0.749293	0.384106
		0.747632	0.538598
		0.737319	0.667408
		0.770109	0.804995
		0.726924	0.827689
		0.746104	0.693908
		0.794926	0.530634
		0.878722	0.382562
		0.932472	0.229747
		0.971064	0.0916783
		0.984531	-0.0600115
		0.986416	-0.228181
		0.95916	-0.366857
		0.902071	-0.505837
		0.854992	-0.646247
		0.779244	-0.751295
		0.69817	-0.82083
		0.625016	-0.825056
		0.588997	-0.811221
		0.578866	-0.760293
		0.607343	-0.724262
		0.653219	-0.641956
		0.714581	-0.537302
		0.74932	-0.408415
		0.769042	-0.268918
		0.789268	-0.121971
		0.790128	0.0236987
		0.793273	0.161919
		0.791646	0.267485
		0.779682	0.405857
		0.777952	0.542649
		0.792569	0.6674
		0.843816	0.784398
		0.750956	0.907674
		0.780906	0.755991
		0.850298	0.601753
		0.920453	0.432601
		0.968866	0.242359
		1.01324	0.075916
		1.02729	-0.090831
		1.01198	-0.257882
		0.956666	-0.42539
		0.912137	-0.552603
		0.841909	-0.620622
		0.769412	-0.654677
		0.724904	-0.654464
		0.713741	-0.640768
		0.728661	-0.569004
		0.767123	-0.476302
		0.796488	-0.371244
		0.822662	-0.202093
		0.836273	-0.0267633
		0.825071	0.168226
		0.807673	0.321643
		0.800344	0.489821
		0.786657	0.652125
		0.786899	0.802376
		0.800496	0.948033
		0.817859	1.04308
		0.801194	0.806233
		0.83909	0.684044
		0.884943	0.548469
		0.934894	0.408432
		0.988667	0.256451
		1.03642	0.110371
		1.05128	-0.0300896
		1.05801	-0.187098
		1.03244	-0.311576
		0.982643	-0.42295
		0.936003	-0.531445
		0.893908	-0.601224
		0.866868	-0.609696
		0.856566	-0.57629
		0.861651	-0.509929
		0.879304	-0.413635
		0.892283	-0.294608
		0.898429	-0.15299
		0.896819	-0.00374753
		0.886583	0.117285
		0.87003	0.251843
		0.856629	0.399787
		0.841532	0.567159
		0.838454	0.726906
		0.859413	0.874426
		0.884511	0.974166
		0.889551	0.586669
		0.920009	0.460558
		0.956985	0.355394
		1.00202	0.230861
		1.04023	0.0703173
		1.06063	-0.115909
		1.04352	-0.244603
		1.00063	-0.333844
		0.978674	-0.301994
		0.96381	-0.186788
		0.956091	-0.025096
		0.945812	0.120671
		0.925204	0.293554
		0.901102	0.435448
		0.880648	0.533009
		0.876114	0.575334
		0.889551	0.586669
		1.17722	0.871037
		1.07489	0.89196
		0.958106	0.926214
		0.883192	0.953626
		0.802121	0.9898
		0.735384	1.03169
		0.75805	1.06799
		1.28821	0.689739
		1.23601	0.696326
		1.18194	0.713228
		1.07577	0.751789
		0.987877	0.791252
		0.953165	0.833894
		0.913876	0.875785
		0.9099	0.914621
		1.2764	0.615827
		1.21018	0.592744
		1.1623	0.578412
		1.13576	0.565997
		1.08448	0.572623
		1.03742	0.593125
		0.988861	0.623043
		0.919694	0.661211
		0.848013	0.708003
		0.816046	0.753129
		0.836035	0.790797
		0.858226	0.832589
		1.07554	0.680437
		1.11907	0.62891
		1.10803	0.57116
		1.08931	0.519881
		1.07009	0.475072
		1.02897	0.447013
		1.02061	0.430756
		0.995338	0.438106
		0.927946	0.472618
		0.871191	0.527437
		0.828297	0.581118
		0.805387	0.643051
		0.793216	0.708541
		0.873402	0.771112
		0.922945	0.816932
		0.91449	0.652398
		0.912158	0.617518
		0.920395	0.579959
		0.948516	0.529281
		0.930208	0.470817
		0.951506	0.415533
		0.966087	0.368137
		0.963038	0.328755
		0.983031	0.292928
		0.983465	0.279387
		0.963678	0.287753
		0.941795	0.315224
		0.905725	0.358117
		0.860865	0.410573
		0.868016	0.45985
		0.842779	0.511178
		0.794516	0.567488
		0.807493	0.626351
		0.834968	0.670065
		1.00969	0.548318
		0.951696	0.51213
		0.9012	0.455304
		0.861218	0.396304
		0.883386	0.350597
		0.900908	0.302471
		0.933626	0.2518
		0.943022	0.200598
		0.986769	0.155467
		1.03573	0.117026
		1.04889	0.10554
		1.02441	0.122693
		0.982068	0.163026
		0.926174	0.221616
		0.90686	0.278073
		0.850686	0.343678
		0.776113	0.403866
		0.752216	0.452156
		0.765505	0.492855
		0.825253	0.526333
		0.897832	0.55222
		0.982501	0.388563
		0.951052	0.354775
		0.927978	0.309426
		0.910356	0.254292
		0.912277	0.209955
		0.946016	0.156978
		0.962242	0.106158
		1.01183	0.0427586
		1.02333	-0.00501836
		1.01017	-0.0343772
		0.998144	-0.0413775
		0.928979	-0.012295
		0.862032	0.0306386
		0.829323	0.0744638
		0.774751	0.135189
		0.718633	0.208114
		0.689818	0.269863
		0.750228	0.332503
		0.809729	0.369737
		0.92338	0.399601
		1.00891	0.409012
		0.982501	0.388563
		0.971222	0.22108
		0.925123	0.176956
		0.908717	0.122776
		0.879676	0.0636205
		0.896524	0.000388222
		0.875868	-0.060191
		0.877853	-0.115692
		0.851177	-0.14843
		0.83324	-0.161707
		0.818069	-0.151698
		0.793265	-0.121705
		0.766256	-0.0685504
		0.77119	-0.005842
		0.768898	0.0615922
		0.784488	0.119495
		0.818599	0.165317
		0.871329	0.213063
		0.899749	0.234346
		0.973407	0.250926
		0.991508	0.243069
		0.971222	0.22108
		0.74283	-0.00171052
		0.738091	-0.0489378
		0.803892	-0.10642
		0.792921	-0.160887
		0.820806	-0.229476
		0.845209	-0.281053
		0.8689	-0.318565
		0.850617	-0.324573
		0.87422	-0.312649
		0.902446	-0.28378
		0.882474	-0.226051
		0.909851	-0.158438
		0.864468	-0.0910142
		0.8496	-0.0243303
		0.859325	0.0312363
		0.848902	0.0556689
		0.805997	0.0561515
		0.793379	0.04165
		0.74283	-0.00171052
		0.835865	-0.135886
		0.76912	-0.185575
		0.778026	-0.244209
		0.734877	-0.308763
		0.743407	-0.375635
		0.727778	-0.427848
		0.738227	-0.455919
		0.717753	-0.442335
		0.744204	-0.404197
		0.810666	-0.341629
		0.870223	-0.243742
		0.877209	-0.171363
		0.890922	-0.117494
		0.910101	-0.0822584
		0.907553	-0.0805214
		0.866865	-0.103214
		0.835865	-0.135886
		0.841497	-0.290562
		0.812678	-0.330024
		0.775069	-0.376246
		0.760234	-0.439793
		0.727525	-0.487691
		0.676129	-0.536112
		0.672645	-0.579576
		0.670658	-0.600128
		0.699577	-0.591009
		0.709463	-0.550544
		0.684977	-0.498213
		0.708586	-0.446258
		0.746706	-0.38907
		0.774111	-0.334288
		0.802243	-0.280885
		0.866838	-0.249265
		0.863282	-0.248216
		0.861441	-0.259136
		0.841497	-0.290562
		0.910519	-0.410873
		0.837039	-0.453856
		0.725381	-0.509146
		0.601411	-0.557539
		0.486874	-0.623095
		0.370766	-0.668065
		0.341584	-0.681175
		0.432407	-0.666879
		0.578574	-0.636705
		0.708318	-0.583731
		0.811458	-0.534582
		0.865831	-0.48644
		0.947575	-0.424584
		0.946781	-0.396123
		0.938663	-0.389304
		0.925644	-0.39605
		0.910519	-0.410873
		0.831654	-0.588941
		0.718178	-0.63638
		0.606291	-0.681519
		0.470195	-0.719817
		0.237133	-0.771792
		0.160927	-0.799146
		0.301309	-0.790937
		0.536859	-0.758604
		0.69899	-0.690522
		0.840244	-0.630836
		0.887321	-0.5903
		0.90081	-0.562697
		0.88881	-0.558845
		0.862607	-0.569541
		0.831654	-0.588941
		0.629515	-0.78602
		0.488868	-0.832134
		0.328826	-0.875712
		0.120748	-0.907861
		0.146507	-0.922989
		0.375848	-0.900383
		0.545467	-0.862655
		0.686786	-0.811329
		0.735259	-0.771812
		0.738331	-0.75478
		0.669545	-0.768366
		0.629515	-0.78602
		0.467887	-0.973236
		0.424872	-0.985908
		0.456133	-0.987875
		0.564615	-0.968118
		0.606897	-0.953675
		0.631504	-0.941125
		0.575264	-0.949377
		0.467887	-0.973236
		0.877152	0.368288
		0.905722	0.218722
		0.94894	0.0231669
		0.983904	-0.163652
		1.00275	-0.25125
		0.998987	-0.164439
		0.984893	-0.0323716
		0.950548	0.156625
		0.912144	0.288718
		0.877152	0.368288
		0.623838	0.959674
		0.631501	0.723695
		0.687999	0.47766
		0.737554	0.262832
		0.795499	0.00881003
		0.843904	-0.226355
		0.87636	-0.468101
		0.885782	-0.598848
		0.906372	-0.603362
		0.956155	-0.50915
		0.988004	-0.302384
		0.983895	-0.0418546
		0.955011	0.216531
		0.936975	0.427735
		0.969689	0.628733
		1.10247	0.790463
		0.733185	0.922824
		0.627456	0.786356
		0.598112	0.580954
		0.63683	0.302954
		0.699639	0.0183609
		0.77471	-0.205342
		0.813719	-0.499482
		0.828281	-0.755489
		0.80501	-0.963843
		0.78352	-1.01231
		0.792267	-0.947071
		0.844664	-0.776952
		0.887168	-0.591407
		0.904543	-0.328834
		0.925002	-0.0816604
		0.925433	0.221999
		0.974535	0.527847
		1.07905	0.744931
		0.820456	0.990375
		0.695421	0.813763
		0.646018	0.624164
		0.655037	0.354533
		0.733174	0.107241
		0.766368	-0.153742
		0.804903	-0.371469
		0.784385	-0.619465
		0.730039	-0.85015
		0.618165	-0.937349
		0.580114	-0.925784
		0.606354	-0.839962
		0.68954	-0.687814
		0.756121	-0.493861
		0.802177	-0.271077
		0.840525	-0.0475744
		0.883692	0.214859
		0.892639	0.467194
		0.948404	0.671231
		1.03937	0.811829
		0.909952	1.00838
		0.808603	0.851465
		0.715853	0.643712
		0.690273	0.379337
		0.745163	0.137508
		0.774766	-0.101428
		0.757839	-0.373794
		0.708763	-0.65562
		0.569353	-0.847436
		0.426921	-0.939782
		0.418726	-0.961683
		0.546909	-0.869559
		0.703692	-0.673558
		0.760022	-0.452807
		0.807142	-0.180485
		0.845356	0.10419
		0.889128	0.388865
		0.911448	0.564611
		0.957002	0.798449
		0.98868	1.26444
		0.889672	1.06559
		0.838096	0.825534
		0.839888	0.591276
		0.856295	0.361358
		0.870976	0.143009
		0.861739	-0.111499
		0.796628	-0.434708
		0.670776	-0.689969
		0.524172	-0.828829
		0.340103	-0.922875
		0.218173	-0.934493
		0.285233	-0.88539
		0.413651	-0.750948
		0.517364	-0.61071
		0.601161	-0.434315
		0.67362	-0.265145
		0.730604	-0.0366838
		0.77459	0.184551
		0.795602	0.375426
		0.835866	0.593048
		0.877328	0.744151
		0.933823	0.929956
		0.869047	1.25206
		0.827627	0.977425
		0.825886	0.704307
		0.851433	0.420207
		0.879048	0.187497
		0.88643	-0.0937024
		0.853289	-0.364678
		0.719029	-0.667358
		0.52606	-0.825466
		0.252683	-0.946965
		0.0394977	-0.949518
		0.0394977	-0.949518
		0.278969	-0.760392
		0.487768	-0.561665
		0.650459	-0.345256
		0.726113	-0.129469
		0.794962	0.130387
		0.789534	0.365376
		0.753699	0.697344
		0.687718	0.963277
		0.577004	1.16027
		0.500031	1.34553
		0.45581	1.41626
		0.48354	1.50163
		0.727461	1.03143
		0.728984	0.808074
		0.760214	0.601273
		0.813216	0.387305
		0.844117	0.179765
		0.850656	-0.0328375
		0.864922	-0.218139
		0.77905	-0.442344
		0.647981	-0.68384
		0.508072	-0.852079
		0.290551	-0.969414
		0.152392	-1.00052
		0.291167	-0.960598
		0.528501	-0.802824
		0.707365	-0.591814
		0.81801	-0.319663
		0.855659	-0.0172534
		0.873747	0.247106
		0.872842	0.500716
		0.826371	0.701943
		0.735083	0.890316
		0.653503	1.02483
		0.606429	1.08028
		0.597358	1.18601
		0.686012	0.669989
		0.75837	0.589173
		0.82398	0.411547
		0.909934	0.268586
		0.94436	-0.00945848
		0.907226	-0.314255
		0.787418	-0.603193
		0.614378	-0.82065
		0.436869	-0.942061
		0.335224	-0.995599
		0.445626	-0.895282
		0.571466	-0.73282
		0.728287	-0.524139
		0.792842	-0.311086
		0.817049	-0.0568463
		0.798816	0.215471
		0.748562	0.474811
		0.703243	0.629428
		0.677434	0.678595
		0.686012	0.669989
		0.840425	0.483504
		0.877247	0.373262
		0.920827	0.222646
		0.940793	0.0849867
		0.939828	-0.0966494
		0.887393	-0.281188
		0.78714	-0.449167
		0.683791	-0.617871
		0.590601	-0.700098
		0.598276	-0.673483
		0.680598	-0.571171
		0.791139	-0.39749
		0.831417	-0.183409
		0.834513	0.0768262
		0.829384	0.255611
		0.821018	0.425041
		0.826179	0.508693
		0.840425	0.483504
		0.887607	-0.102907
		0.87769	-0.166703
		0.854563	-0.282906
		0.835246	-0.359725
		0.842288	-0.372014
		0.867165	-0.292431
		0.881387	-0.198444
		0.893152	-0.095097
		0.887607	-0.102907
		0.952635	-0.0908081
		0.969007	-0.170829
		0.977635	-0.282084
		0.972011	-0.378358
		0.956649	-0.468068
		0.9375	-0.50714
		0.928513	-0.437241
		0.925024	-0.309155
		0.9209	-0.160391
		0.921044	-0.0832326
		0.92811	-0.0585634
		0.952635	-0.0908081
		1.04591	0.54433
		0.997983	0.421566
		0.964853	0.243396
		0.94621	0.0650718
		0.931309	-0.121789
		0.926369	-0.32153
		0.897455	-0.503891
		0.863216	-0.628673
		0.832078	-0.732038
		0.808722	-0.726299
		0.823408	-0.614559
		0.849935	-0.447878
		0.874716	-0.279333
		0.89713	-0.138568
		0.93119	-0.021084
		0.967698	0.124026
		1.01553	0.23732
		1.07623	0.354959
		1.03921	0.523239
		0.989317	0.385319
		0.960656	0.196906
		0.940431	0.0189041
		0.926705	-0.154962
		0.897058	-0.362202
		0.866862	-0.581994
		0.800014	-0.757278
		0.74872	-0.871802
		0.69451	-0.90402
		0.689499	-0.875478
		0.726002	-0.710722
		0.771833	-0.529569
		0.809914	-0.354981
		0.85155	-0.188808
		0.894662	-0.0100837
		0.947494	0.164505
[truncated: 2,811 more rows]

## Sheet: Fig. 3g
Fig. 3g
projected point clouds of middle-cups
		x	y
		0.83551	0.481883
		0.831614	0.453405
		0.845008	0.347353
		0.863627	0.179718
		0.873978	-0.078177
		0.845727	-0.183701
		0.831118	-0.313672
		0.838826	-0.316448
		0.868754	-0.253412
		0.894073	-0.130444
		0.916524	0.059987
		0.908373	0.210905
		0.889894	0.350061
		0.859542	0.426908
		0.83551	0.481883
		0.664495	0.595944
		0.685662	0.570135
		0.738207	0.45755
		0.778541	0.339936
		0.808456	0.151392
		0.800711	-0.042182
		0.795399	-0.245766
		0.763697	-0.411822
		0.707087	-0.572897
		0.666575	-0.692268
		0.668388	-0.700667
		0.702953	-0.714901
		0.778362	-0.693267
		0.845719	-0.553971
		0.879541	-0.399634
		0.890835	-0.218586
		0.870229	-0.040859
		0.839919	0.0968252
		0.805652	0.238684
		0.740278	0.351366
		0.705541	0.447346
		0.679574	0.557513
		0.664495	0.595944
		0.527447	1.01491
		0.512319	0.884528
		0.512124	0.74053
		0.552567	0.622988
		0.61706	0.495222
		0.677109	0.354665
		0.750723	0.193662
		0.800231	-0.0193305
		0.810808	-0.253641
		0.776127	-0.464115
		0.725532	-0.648182
		0.635537	-0.763255
		0.536845	-0.8792
		0.498587	-1.0028
		0.505702	-1.06676
		0.556433	-1.04636
		0.622983	-0.978238
		0.712682	-0.914379
		0.783548	-0.773822
		0.825981	-0.61621
		0.852965	-0.450071
		0.877625	-0.23451
		0.861019	-0.0819853
		0.828149	0.0790674
		0.770333	0.217978
		0.694987	0.34497
		0.639173	0.488144
		0.591043	0.606608
		0.564159	0.736991
		0.555806	0.864806
		0.334498	1.23138
		0.347099	1.04701
		0.396663	0.907718
		0.485061	0.776772
		0.575716	0.637476
		0.689753	0.399733
		0.763909	0.199517
		0.822987	0.0151486
		0.836704	-0.190096
		0.828225	-0.39368
		0.737426	-0.576437
		0.63718	-0.753358
		0.503042	-0.892751
		0.391937	-0.997936
		0.331501	-1.0589
		0.35263	-1.1157
		0.44818	-1.08405
		0.538389	-1.01734
		0.639955	-0.892234
		0.701074	-0.780455
		0.73531	-0.631954
		0.781294	-0.453421
		0.772368	-0.308241
		0.780068	-0.147214
		0.76589	0.0121518
		0.724944	0.184043
		0.702198	0.347585
		0.63569	0.473597
		0.582017	0.629643
		0.553114	0.797359
		0.545309	0.942539
		0.533016	1.10191
		0.29431	1.4974
		0.389521	1.31928
		0.468835	1.22563
		0.608702	1.09855
		0.714734	0.920438
		0.719614	0.710505
		0.762824	0.575861
		0.832377	0.405261
		0.876702	0.212069
		0.917	0.0289128
		0.892341	-0.193577
		0.865237	-0.381775
		0.772648	-0.550758
		0.657052	-0.718078
		0.538817	-0.875362
		0.413248	-0.978284
		0.265115	-1.04944
		0.175828	-1.07374
		0.211862	-1.0989
		0.309786	-1.04625
		0.414796	-0.989417
		0.499203	-0.885735
		0.603095	-0.766168
		0.63872	-0.593047
		0.695571	-0.452553
		0.701349	-0.325423
		0.709592	-0.164002
		0.692642	0.0200104
		0.628784	0.200694
		0.595864	0.344566
		0.553519	0.492622
		0.494113	0.624794
		0.430229	0.771186
		0.357638	0.94602
		0.295263	1.08238
		0.249223	1.22458
		0.213682	1.41112
		0.205267	1.54662
		0.410491	1.43382
		0.48217	1.26196
		0.594337	1.10698
		0.694693	0.923343
		0.709856	0.71604
		0.771413	0.539955
		0.868391	0.307433
		0.939219	0.0521372
		0.922326	-0.192272
		0.870013	-0.380244
		0.774685	-0.550553
		0.648991	-0.733526
		0.520771	-0.881949
		0.386648	-1.0447
		0.18844	-1.13925
		0.0177515	-1.13014
		0.166728	-1.08559
		0.30588	-1.03682
		0.431541	-0.934942
		0.543705	-0.779965
		0.632247	-0.567663
		0.692113	-0.367136
		0.694625	-0.190162
		0.676894	-0.00474479
		0.654946	0.170563
		0.628781	0.335761
		0.57394	0.489183
		0.513193	0.656937
		0.455825	0.775808
		0.36809	0.907345
		0.304817	1.04055
		0.227204	1.16786
		0.23815	1.36506
		0.491242	1.38687
		0.508787	1.22906
		0.580848	1.04775
		0.660239	0.821962
		0.718197	0.622186
		0.783769	0.461028
		0.835608	0.305743
		0.881817	0.136184
		0.93061	-0.067793
		0.909258	-0.242412
		0.845923	-0.399417
		0.764758	-0.540478
		0.689734	-0.667266
		0.608015	-0.832673
		0.488446	-0.956119
		0.344201	-1.05775
		0.206906	-1.13337
		0.17655	-1.13174
		0.264342	-1.10158
		0.388536	-1.03279
		0.504005	-0.931254
		0.596595	-0.782699
		0.690518	-0.634144
		0.75581	-0.472987
		0.78202	-0.295027
		0.800067	-0.137211
		0.764818	0.0315372
		0.760725	0.163337
		0.727194	0.307739
		0.688044	0.466415
		0.611798	0.617548
		0.553886	0.784625
		0.505281	0.888739
		0.462716	0.978578
		0.41533	1.08269
		0.384003	1.22709
		0.301237	1.3967
		0.439991	1.30735
		0.469301	1.14806
		0.528706	0.956924
		0.589424	0.775845
		0.637433	0.61069
		0.729712	0.442198
		0.792412	0.246863
		0.833037	0.111888
		0.867106	-0.0616583
		0.854919	-0.256183
		0.812851	-0.428919
		0.693746	-0.590785
		0.629634	-0.751793
		0.562634	-0.868365
		0.469752	-1.02604
		0.384853	-1.08478
		0.339855	-1.09488
		0.34912	-1.06056
		0.42263	-1.069
		0.525971	-1.02461
		0.622166	-0.908944
		0.684638	-0.762241
		0.752762	-0.605477
		0.852449	-0.426925
		0.893446	-0.29195
		0.844675	-0.163649
		0.826196	-0.0135599
		0.804727	0.18516
		0.762961	0.357897
		0.700251	0.528964
		0.637009	0.665656
		0.589129	0.783897
		0.511816	0.918921
		0.455932	1.04555
		0.407461	1.23088
		0.527111	1.13587
		0.563154	0.974039
		0.630037	0.790524
		0.706293	0.627031
		0.80635	0.447692
		0.912263	0.219959
		0.989085	-0.0244745
		0.992207	-0.258091
		0.936112	-0.438333
		0.871823	-0.646947
		0.789039	-0.819693
		0.703062	-0.962406
		0.591277	-1.03756
		0.51165	-1.05682
		0.506382	-1.04102
		0.538804	-0.978494
		0.590624	-0.897601
		0.646672	-0.749955
		0.700373	-0.583947
		0.726328	-0.411249
		0.745737	-0.234376
		0.764313	-0.0333069
		0.763524	0.190299
		0.726905	0.410584
		0.687282	0.586651
		0.63334	0.726849
		0.59682	0.858698
		0.568803	1.01057
		0.527447	1.01491
		0.512319	0.884528
		0.512124	0.74053
		0.552567	0.622988
		0.61706	0.495222
		0.677109	0.354665
		0.750723	0.193662
		0.800231	-0.0193305
		0.810808	-0.253641
		0.776127	-0.464115
		0.725532	-0.648182
		0.635537	-0.763255
		0.536845	-0.8792
		0.498587	-1.0028
		0.505702	-1.06676
		0.556433	-1.04636
		0.622983	-0.978238
		0.712682	-0.914379
		0.783548	-0.773822
		0.825981	-0.61621
		0.852965	-0.450071
		0.877625	-0.23451
		0.861019	-0.0819853
		0.828149	0.0790674
		0.770333	0.217978
		0.694987	0.34497
		0.639173	0.488144
		0.591043	0.606608
		0.564159	0.736991
		0.555806	0.864806
		0.334498	1.23138
		0.347099	1.04701
		0.396663	0.907718
		0.485061	0.776772
		0.575716	0.637476
		0.689753	0.399733
		0.763909	0.199517
		0.822987	0.0151486
		0.836704	-0.190096
		0.828225	-0.39368
		0.737426	-0.576437
		0.63718	-0.753358
		0.503042	-0.892751
		0.391937	-0.997936
		0.331501	-1.0589
		0.35263	-1.1157
		0.44818	-1.08405
		0.538389	-1.01734
		0.639955	-0.892234
		0.701074	-0.780455
		0.73531	-0.631954
		0.781294	-0.453421
		0.772368	-0.308241
		0.780068	-0.147214
		0.76589	0.0121518
		0.724944	0.184043
		0.702198	0.347585
		0.63569	0.473597
		0.582017	0.629643
		0.553114	0.797359
		0.545309	0.942539
		0.533016	1.10191
		0.29431	1.4974
		0.389521	1.31928
		0.468835	1.22563
		0.608702	1.09855
		0.714734	0.920438
		0.719614	0.710505
		0.762824	0.575861
		0.832377	0.405261
		0.876702	0.212069
		0.917	0.0289128
		0.892341	-0.193577
		0.865237	-0.381775
		0.772648	-0.550758
		0.657052	-0.718078
		0.538817	-0.875362
		0.413248	-0.978284
		0.265115	-1.04944
		0.175828	-1.07374
		0.211862	-1.0989
		0.309786	-1.04625
		0.414796	-0.989417
		0.499203	-0.885735
		0.603095	-0.766168
		0.63872	-0.593047
		0.695571	-0.452553
		0.701349	-0.325423
		0.709592	-0.164002
		0.692642	0.0200104
		0.628784	0.200694
		0.595864	0.344566
		0.553519	0.492622
		0.494113	0.624794
		0.430229	0.771186
		0.357638	0.94602
		0.295263	1.08238
		0.249223	1.22458
		0.213682	1.41112
		0.205267	1.54662
		0.410491	1.43382
		0.48217	1.26196
		0.594337	1.10698
		0.694693	0.923343
		0.709856	0.71604
		0.771413	0.539955
		0.868391	0.307433
		0.939219	0.0521372
		0.922326	-0.192272
		0.870013	-0.380244
		0.774685	-0.550553
		0.648991	-0.733526
		0.520771	-0.881949
		0.386648	-1.0447
		0.18844	-1.13925
		0.0177515	-1.13014
		0.166728	-1.08559
		0.30588	-1.03682
		0.431541	-0.934942
		0.543705	-0.779965
		0.632247	-0.567663
		0.692113	-0.367136
		0.694625	-0.190162
		0.676894	-0.00474479
		0.654946	0.170563
		0.628781	0.335761
		0.57394	0.489183
		0.513193	0.656937
		0.455825	0.775808
		0.36809	0.907345
		0.304817	1.04055
		0.227204	1.16786
		0.23815	1.36506
		0.491242	1.38687
		0.508787	1.22906
		0.580848	1.04775
		0.660239	0.821962
		0.718197	0.622186
		0.783769	0.461028
		0.835608	0.305743
		0.881817	0.136184
		0.93061	-0.067793
		0.909258	-0.242412
		0.845923	-0.399417
		0.764758	-0.540478
		0.689734	-0.667266
		0.608015	-0.832673
		0.488446	-0.956119
		0.344201	-1.05775
		0.206906	-1.13337
		0.17655	-1.13174
		0.264342	-1.10158
		0.388536	-1.03279
		0.504005	-0.931254
		0.596595	-0.782699
		0.690518	-0.634144
		0.75581	-0.472987
		0.78202	-0.295027
		0.800067	-0.137211
		0.764818	0.0315372
		0.760725	0.163337
		0.727194	0.307739
		0.688044	0.466415
		0.611798	0.617548
		0.553886	0.784625
		0.505281	0.888739
		0.462716	0.978578
		0.41533	1.08269
		0.384003	1.22709
		0.301237	1.3967
		0.439991	1.30735
		0.469301	1.14806
		0.528706	0.956924
		0.589424	0.775845
		0.637433	0.61069
		0.729712	0.442198
		0.792412	0.246863
		0.833037	0.111888
		0.867106	-0.0616583
		0.854919	-0.256183
		0.812851	-0.428919
		0.693746	-0.590785
		0.629634	-0.751793
		0.562634	-0.868365
		0.469752	-1.02604
		0.384853	-1.08478
		0.339855	-1.09488
		0.34912	-1.06056
		0.42263	-1.069
		0.525971	-1.02461
		0.622166	-0.908944
		0.684638	-0.762241
		0.752762	-0.605477
		0.852449	-0.426925
		0.893446	-0.29195
		0.844675	-0.163649
		0.826196	-0.0135599
		0.804727	0.18516
		0.762961	0.357897
		0.700251	0.528964
		0.637009	0.665656
		0.589129	0.783897
		0.511816	0.918921
		0.455932	1.04555
		0.407461	1.23088
		0.527111	1.13587
		0.563154	0.974039
		0.630037	0.790524
		0.706293	0.627031
		0.80635	0.447692
		0.912263	0.219959
		0.989085	-0.0244745
		0.992207	-0.258091
		0.936112	-0.438333
		0.871823	-0.646947
		0.789039	-0.819693
		0.703062	-0.962406
		0.591277	-1.03756
		0.51165	-1.05682
		0.506382	-1.04102
		0.538804	-0.978494
		0.590624	-0.897601
		0.646672	-0.749955
		0.700373	-0.583947
		0.726328	-0.411249
		0.745737	-0.234376
		0.764313	-0.0333069
		0.763524	0.190299
		0.726905	0.410584
		0.687282	0.586651
		0.63334	0.726849
		0.59682	0.858698
		0.568803	1.01057
		0.667758	0.628413
		0.673902	0.652898
		0.705402	0.624294
		0.767438	0.579688
		0.833435	0.463452
		0.893538	0.265476
		0.928772	0.085179
		0.95887	-0.158315
		0.961092	-0.477655
		0.890969	-0.745634
		0.784101	-0.856074
		0.709692	-0.927753
		0.67255	-0.901689
		0.672028	-0.818321
		0.71065	-0.688622
		0.750481	-0.504971
		0.78774	-0.322998
		0.811611	-0.10394
		0.797265	0.120198
		0.760123	0.375527
		0.706807	0.548302
		0.667758	0.628413
		0.834404	0.291348
		0.847754	0.278794
		0.872572	0.203276
		0.908752	0.0689945
		0.929436	-0.0762189
		0.913657	-0.269312
		0.886555	-0.406173
		0.849874	-0.499402
		0.834406	-0.487708
		0.848753	-0.360157
		0.858878	-0.214944
		0.857823	-0.0243807
		0.850998	0.130094
		0.839573	0.218263
		0.834404	0.291348
		0.860203	0.109995
		0.876423	0.0235871
		0.894665	-0.0895819
		0.908672	-0.246352
		0.92097	-0.366623
		0.939218	-0.403792
		0.966319	-0.331039
		1.00339	-0.224911
		0.973613	-0.0915341
		0.92959	0.0486397
		0.881521	0.182261
		0.855424	0.182749
		0.860203	0.109995
		0.653574	0.964346
		0.618414	0.905366
		0.61126	0.813288
		0.631288	0.651868
		0.662488	0.496934
		0.700297	0.365137
		0.731334	0.249722
		0.76958	0.0715195
		0.790063	-0.0870236
		0.802574	-0.272113
		0.804121	-0.454058
		0.803926	-0.589798
		0.798476	-0.649842
		0.809739	-0.650375
		0.83429	-0.594739
		0.881592	-0.506137
		0.947203	-0.374605
		1.00129	-0.239598
		1.04271	-0.0846643
		1.0404	0.0540192
		1.02947	0.212562
		0.974125	0.401061
		0.919021	0.563147
		0.863215	0.688924
		0.796284	0.831283
		0.740022	0.917474
		0.484174	1.15275
		0.471701	1.06533
		0.486264	0.954566
		0.523141	0.854027
		0.565662	0.743428
		0.607612	0.619379
		0.665305	0.508836
		0.716869	0.364668
		0.790557	0.207162
		0.842269	0.05627
		0.866497	-0.101457
		0.894671	-0.245735
		0.890081	-0.417022
		0.895418	-0.578194
		0.851693	-0.78327
		0.788732	-0.91126
		0.723347	-0.985674
		0.683226	-0.979611
		0.681844	-0.919641
		0.712413	-0.832882
		0.757137	-0.70911
		0.851985	-0.578778
		0.937969	-0.418103
		0.941651	-0.300669
		0.949748	-0.163116
		0.91926	0.0282903
		0.876493	0.202967
		0.827977	0.347466
		0.774213	0.461786
		0.712306	0.623124
		0.648314	0.764343
		0.595085	0.885387
		0.565666	1.00632
		0.553344	1.11375
		0.385386	1.19671
		0.388443	1.10091
		0.418562	0.988712
		0.454955	0.896364
		0.495215	0.79412
		0.55892	0.678757
		0.620152	0.573291
		0.675902	0.431461
		0.742547	0.259942
		0.791172	0.0982611
		0.843382	-0.0733159
		0.860437	-0.241728
		0.859936	-0.400302
		0.845154	-0.582063
		0.790383	-0.770614
		0.709221	-0.92959
		0.609956	-0.999556
		0.555388	-1.05623
		0.5348	-1.06676
		0.550314	-0.997887
		0.609401	-0.90928
		0.685341	-0.807381
		0.773384	-0.692248
		0.856149	-0.570441
		0.917834	-0.422109
		0.930367	-0.286781
		0.928718	-0.151395
		0.929095	0.0104005
		0.89793	0.145901
		0.85416	0.291356
		0.789416	0.433589
		0.723915	0.592335
		0.664303	0.754361
		0.596625	0.903211
		0.553843	1.03215
		0.514406	1.15448
		0.373404	1.30744
		0.393226	1.19046
		0.420601	1.05344
		0.474275	0.919874
		0.53283	0.742847
		0.609499	0.606038
		0.672896	0.475861
		0.745948	0.34907
		0.796684	0.208803
		0.854707	0.0484983
		0.87083	-0.115334
		0.872744	-0.239091
		0.844692	-0.396432
		0.820612	-0.547071
		0.771422	-0.667723
		0.696858	-0.821959
		0.58489	-0.942964
		0.478148	-1.02389
		0.397235	-1.06474
		0.37545	-1.06538
		0.397632	-1.02911
		0.488566	-0.946278
		0.592424	-0.8566
		0.667296	-0.749989
		0.741022	-0.629972
		0.808312	-0.489846
		0.865202	-0.339631
		0.902657	-0.226105
		0.929479	-0.0590264
		0.918034	0.104877
		0.840866	0.285784
		0.774581	0.429861
		0.683621	0.637579
		0.606999	0.801765
		0.533474	0.975969
		0.484269	1.10325
		0.410998	1.27746
		0.460539	1.25638
		0.434694	1.10945
		0.443021	0.979318
		0.492452	0.862687
		0.539239	0.722681
		0.596836	0.58605
		0.671929	0.432791
		0.740352	0.316222
		0.768819	0.186155
		0.797317	0.0727763
		0.819541	-0.0539772
		0.828508	-0.174104
		0.83531	-0.334294
		0.821976	-0.467857
		0.763221	-0.611604
		0.699113	-0.752038
		0.593851	-0.862592
		0.473008	-0.94652
		0.360815	-1.01376
		0.26602	-1.02425
		0.208567	-1.00811
		0.237899	-0.985225
		0.340947	-0.915711
		0.436549	-0.859388
		0.523258	-0.786317
		0.644963	-0.679992
		0.733446	-0.55017
		0.803928	-0.430287
		0.848639	-0.306969
		0.897361	-0.190338
		0.906229	-0.0602103
		0.922236	0.0565427
		0.891498	0.166792
		0.874379	0.283667
		0.823837	0.400665
		0.776919	0.527662
		0.713495	0.654721
		0.657098	0.768406
		0.591307	0.902152
		0.532786	1.02252
		0.491823	1.14283
		0.444632	1.24314
		0.408257	1.34008
		0.528324	1.25424
		0.511362	1.16194
		0.491115	1.06303
		0.494266	0.951046
		0.522139	0.825977
		0.566811	0.684494
		0.633478	0.566148
		0.665937	0.441079
		0.702633	0.322611
		0.756027	0.171256
		0.797255	0.0264426
		0.852217	-0.15786
		0.861614	-0.335743
		0.845039	-0.500542
		0.798958	-0.642388
		0.730021	-0.781022
		0.628443	-0.919778
		0.468099	-1.04557
		0.312144	-1.11534
		0.194711	-1.14544
		0.0694452	-1.15925
		0.165736	-1.1203
		0.307894	-1.05495
		0.42872	-0.986209
		0.544039	-0.887788
		0.646869	-0.746486
		0.737137	-0.595252
		0.814699	-0.434085
		0.85949	-0.272798
		0.884654	-0.121322
		0.856789	0.00398869
		0.822682	0.126029
		0.792584	0.257941
		0.741008	0.419591
		0.687157	0.571369
		0.61824	0.706733
		0.563724	0.832165
		0.481363	0.957717
		0.435042	1.06007
		0.413584	1.22166
		0.522867	1.0688
		0.509228	0.944261
		0.531535	0.82999
		0.564135	0.702293
		0.600455	0.574597
		0.649075	0.450303
		0.697312	0.319265
		0.760359	0.181545
		0.815432	0.0235947
		0.846055	-0.13782
		0.871243	-0.295893
		0.847465	-0.454152
		0.794183	-0.60579
		0.696925	-0.794609
		0.572981	-0.986893
		0.43482	-1.07827
		0.266899	-1.13611
		0.134997	-1.16358
		0.12795	-1.17774
		0.272775	-1.13122
		0.398715	-1.06774
		0.524981	-0.947031
		0.652651	-0.792668
		0.749761	-0.661754
		0.810565	-0.523972
		0.847552	-0.406299
		0.903438	-0.221374
		0.932662	-0.0498133
		0.905821	0.101763
		0.853476	0.239975
		0.789689	0.371506
		0.721911	0.499695
		0.636708	0.624605
		0.550872	0.752917
		0.494508	0.884509
		0.469757	0.992406
		0.46339	1.1339
		0.581056	0.935074
		0.618315	0.838122
		0.671445	0.711001
		0.712521	0.573682
		0.764407	0.433034
		0.848303	0.25896
		0.91174	0.0746876
		0.940349	-0.079557
		0.966104	-0.257314
		0.937606	-0.405113
		0.888564	-0.59328
		0.816393	-0.734564
		0.722685	-0.87259
		0.604382	-0.970462
		0.467855	-1.05502
		0.33146	-1.09269
		0.258951	-1.11019
		0.288066	-1.11762
		0.384057	-1.05445
		0.52978	-0.961179
		0.634932	-0.847513
		0.713396	-0.757218
		0.762707	-0.649998
		0.814014	-0.509209
		0.846544	-0.321325
		0.888176	-0.136841
		0.883445	0.0310715
		0.825856	0.185811
		0.765998	0.296926
		0.714034	0.418098
		0.62905	0.505913
		0.564742	0.627296
		0.528317	0.731825
		0.508058	0.792729
		0.516483	0.883802
		0.535479	0.934508
		0.581056	0.935074
		0.385386	1.19671
		0.388443	1.10091
		0.418562	0.988712
		0.454955	0.896364
		0.495215	0.79412
		0.55892	0.678757
		0.620152	0.573291
		0.675902	0.431461
		0.742547	0.259942
		0.791172	0.0982611
		0.843382	-0.0733159
		0.860437	-0.241728
		0.859936	-0.400302
		0.845154	-0.582063
		0.790383	-0.770614
		0.709221	-0.92959
		0.609956	-0.999556
		0.555388	-1.05623
		0.5348	-1.06676
		0.550314	-0.997887
		0.609401	-0.90928
		0.685341	-0.807381
		0.773384	-0.692248
		0.856149	-0.570441
		0.917834	-0.422109
		0.930367	-0.286781
		0.928718	-0.151395
		0.929095	0.0104005
		0.89793	0.145901
		0.85416	0.291356
		0.789416	0.433589
		0.723915	0.592335
		0.664303	0.754361
		0.596625	0.903211
		0.553843	1.03215
		0.514406	1.15448
		0.373404	1.30744
		0.393226	1.19046
		0.420601	1.05344
		0.474275	0.919874
		0.53283	0.742847
		0.609499	0.606038
		0.672896	0.475861
		0.745948	0.34907
		0.796684	0.208803
		0.854707	0.0484983
		0.87083	-0.115334
		0.872744	-0.239091
		0.844692	-0.396432
		0.820612	-0.547071
		0.771422	-0.667723
		0.696858	-0.821959
		0.58489	-0.942964
		0.478148	-1.02389
		0.397235	-1.06474
		0.37545	-1.06538
		0.397632	-1.02911
		0.488566	-0.946278
		0.592424	-0.8566
		0.667296	-0.749989
		0.741022	-0.629972
		0.808312	-0.489846
		0.865202	-0.339631
		0.902657	-0.226105
		0.929479	-0.0590264
		0.918034	0.104877
		0.840866	0.285784
		0.774581	0.429861
		0.683621	0.637579
		0.606999	0.801765
		0.533474	0.975969
		0.484269	1.10325
		0.410998	1.27746
		0.460539	1.25638
		0.434694	1.10945
		0.443021	0.979318
		0.492452	0.862687
		0.539239	0.722681
		0.596836	0.58605
		0.671929	0.432791
		0.740352	0.316222
		0.768819	0.186155
		0.797317	0.0727763
		0.819541	-0.0539772
		0.828508	-0.174104
		0.83531	-0.334294
		0.821976	-0.467857
		0.763221	-0.611604
		0.699113	-0.752038
		0.593851	-0.862592
		0.473008	-0.94652
		0.360815	-1.01376
		0.26602	-1.02425
		0.208567	-1.00811
		0.237899	-0.985225
		0.340947	-0.915711
		0.436549	-0.859388
		0.523258	-0.786317
		0.644963	-0.679992
		0.733446	-0.55017
		0.803928	-0.430287
		0.848639	-0.306969
		0.897361	-0.190338
		0.906229	-0.0602103
		0.922236	0.0565427
		0.891498	0.166792
		0.874379	0.283667
		0.823837	0.400665
		0.776919	0.527662
		0.713495	0.654721
		0.657098	0.768406
		0.591307	0.902152
		0.532786	1.02252
		0.491823	1.14283
		0.444632	1.24314
		0.408257	1.34008
		0.528324	1.25424
		0.511362	1.16194
		0.491115	1.06303
		0.494266	0.951046
		0.522139	0.825977
		0.566811	0.684494
		0.633478	0.566148
		0.665937	0.441079
		0.702633	0.322611
		0.756027	0.171256
		0.797255	0.0264426
		0.852217	-0.15786
		0.861614	-0.335743
		0.845039	-0.500542
		0.798958	-0.642388
		0.730021	-0.781022
		0.628443	-0.919778
		0.468099	-1.04557
		0.312144	-1.11534
		0.194711	-1.14544
		0.0694452	-1.15925
		0.165736	-1.1203
		0.307894	-1.05495
		0.42872	-0.986209
		0.544039	-0.887788
		0.646869	-0.746486
		0.737137	-0.595252
		0.814699	-0.434085
		0.85949	-0.272798
		0.884654	-0.121322
		0.856789	0.00398869
		0.822682	0.126029
		0.792584	0.257941
		0.741008	0.419591
		0.687157	0.571369
		0.61824	0.706733
		0.563724	0.832165
		0.481363	0.957717
		0.435042	1.06007
		0.413584	1.22166
		0.522867	1.0688
		0.509228	0.944261
		0.531535	0.82999
		0.564135	0.702293
		0.600455	0.574597
		0.649075	0.450303
		0.697312	0.319265
		0.760359	0.181545
		0.815432	0.0235947
		0.846055	-0.13782
		0.871243	-0.295893
		0.847465	-0.454152
		0.794183	-0.60579
		0.696925	-0.794609
		0.572981	-0.986893
		0.43482	-1.07827
		0.266899	-1.13611
		0.134997	-1.16358
		0.12795	-1.17774
		0.272775	-1.13122
		0.398715	-1.06774
		0.524981	-0.947031
		0.652651	-0.792668
		0.749761	-0.661754
		0.810565	-0.523972
		0.847552	-0.406299
		0.903438	-0.221374
		0.932662	-0.0498133
		0.905821	0.101763
		0.853476	0.239975
		0.789689	0.371506
		0.721911	0.499695
		0.636708	0.624605
		0.550872	0.752917
		0.494508	0.884509
		0.469757	0.992406
		0.46339	1.1339
		0.581056	0.935074
		0.618315	0.838122
		0.671445	0.711001
		0.712521	0.573682
		0.764407	0.433034
		0.848303	0.25896
		0.91174	0.0746876
		0.940349	-0.079557
		0.966104	-0.257314
		0.937606	-0.405113
		0.888564	-0.59328
		0.816393	-0.734564
		0.722685	-0.87259
		0.604382	-0.970462
		0.467855	-1.05502
		0.33146	-1.09269
		0.258951	-1.11019
		0.288066	-1.11762
		0.384057	-1.05445
		0.52978	-0.961179
		0.634932	-0.847513
		0.713396	-0.757218
		0.762707	-0.649998
		0.814014	-0.509209
		0.846544	-0.321325
		0.888176	-0.136841
		0.883445	0.0310715
		0.825856	0.185811
		0.765998	0.296926
		0.714034	0.418098
		0.62905	0.505913
		0.564742	0.627296
		0.528317	0.731825
		0.508058	0.792729
		0.516483	0.883802
		0.535479	0.934508
		0.581056	0.935074
		0.691431	0.724213
		0.728326	0.670354
		0.782692	0.613128
		0.83227	0.515137
		0.869832	0.38654
		0.903514	0.28163
		0.924619	0.186819
		0.971996	0.0582222
		0.980672	-0.0976762
		0.969273	-0.223155
		0.935844	-0.379239
		0.871752	-0.525287
		0.757439	-0.691904
		0.658677	-0.794068
		0.54818	-0.869239
		0.473659	-0.876592
		0.448735	-0.8534
		0.474912	-0.799665
		0.526514	-0.74244
		0.590615	-0.627494
		0.648327	-0.522646
		0.697753	-0.370238
		0.7312	-0.268632
		0.749553	-0.177125
		0.759335	-0.0278972
		0.761547	0.131553
		0.743466	0.267379
		0.711884	0.396534
		0.689568	0.518894
		0.659753	0.617691
		0.654814	0.695981
		0.655425	0.736996
		0.669359	0.757751
		0.691431	0.724213
		0.815608	0.572312
		0.850799	0.542914
		0.899637	0.470366
		0.941689	0.354538
		0.965292	0.225275
		0.996783	0.119267
		1.02103	0.0032477
		1.0413	-0.126079
		1.02066	-0.252302
		0.960265	-0.385371
		0.865836	-0.508683
		0.772045	-0.588908
		0.701171	-0.65912
		0.656012	-0.629787
		0.64116	-0.597159
		0.665723	-0.524674
		0.727013	-0.409037
		0.77267	-0.283133
		0.799861	-0.117181
		0.818386	0.0554886
		0.814397	0.205095
		0.798416	0.341586
		0.788003	0.448233
		0.787041	0.521676
		0.795451	0.561916
		0.815608	0.572312
		0.984796	0.1635
		0.966811	0.0441328
		0.921978	-0.0721735
		0.881196	-0.138873
		0.868583	-0.0994877
		0.881389	0.0262324
		0.900658	0.168872
		0.920947	0.252088
		0.939894	0.255726
		0.958203	0.236091
		0.984796	0.1635
		0.745618	0.286395
		0.771885	0.190533
		0.794872	0.00345735
		0.799699	-0.157404
		0.805125	-0.287973
		0.8154	-0.407928
		0.835112	-0.487921
		0.860664	-0.50888
		0.890105	-0.463629
		0.90907	-0.322177
		0.910236	-0.175402
		0.878263	-0.00487036
		0.826366	0.119769
		0.777865	0.208185
		0.738875	0.281305
		0.72208	0.327872
		0.725472	0.329153
		0.745618	0.286395
		0.593908	0.748663
		0.636633	0.654837
		0.677828	0.521016
		0.709769	0.38146
		0.726596	0.220924
		0.73162	0.0511572
		0.726199	-0.094839
		0.719485	-0.239578
		0.715435	-0.367815
		0.707889	-0.477035
		0.710488	-0.608769
		0.706875	-0.715198
		0.717058	-0.799113
		0.762537	-0.868213
		0.804483	-0.806837
		0.861546	-0.7112
		0.904262	-0.553332
		0.914413	-0.417272
		0.906718	-0.289739
		0.881606	-0.118714
		0.846724	0.0415448
		0.78975	0.196773
		0.718944	0.335223
		0.634807	0.489898
		0.569382	0.579548
		0.52895	0.665426
		0.5218	0.760108
		0.541127	0.942335
		0.582972	0.844269
		0.631196	0.728709
		0.658671	0.600604
		0.682188	0.460925
		0.705353	0.313119
		0.70549	0.165576
		0.706147	0.00990619
		0.70837	-0.12138
		0.684638	-0.251164
		0.656173	-0.366901
		0.627764	-0.481402
		0.602926	-0.610921
		0.58256	-0.718265
		0.573383	-0.83471
		0.57924	-0.901149
		0.605428	-0.945413
		0.653529	-0.94188
		0.704648	-0.892052
		0.754535	-0.815632
		0.81417	-0.687969
		0.861106	-0.555889
		0.89165	-0.40658
		0.902546	-0.252854
		0.899109	-0.0934735
		0.882857	0.042495
		0.830371	0.235095
		0.759958	0.428667
		0.675482	0.573206
		0.595346	0.722428
		0.499157	0.888877
		0.403174	1.0191
		0.322383	1.14315
		0.288378	1.39062
		0.310012	1.28898
		0.375404	1.1799
		0.453172	1.073
		0.535117	0.961449
		0.627886	0.835955
		0.693531	0.673887
		0.732588	0.520183
		0.758999	0.356249
		0.778003	0.193554
		0.780287	0.0540988
		0.768798	-0.0748224
		0.745431	-0.22203
		0.729665	-0.333598
		0.682477	-0.51273
		0.631285	-0.669862
		0.581525	-0.793524
		0.534799	-0.899833
		0.482839	-1.0046
		0.458225	-1.09325
		0.460945	-1.14967
		0.49185	-1.17138
		0.539461	-1.14134
		0.59385	-1.10572
		0.667668	-1.0388
		0.72436	-0.901836
		0.787553	-0.785637
		0.816044	-0.638752
		0.839066	-0.493105
		0.852921	-0.332581
		0.861882	-0.181353
		0.837005	-0.0109054
		0.782355	0.154589
		0.735188	0.321321
		0.683608	0.4707
		0.630587	0.607374
		0.568468	0.771629
		0.448835	0.938684
		0.356756	1.05181
		0.294522	1.16989
		0.237176	1.30533
		0.331176	1.68595
		0.334078	1.58096
		0.388741	1.45569
		0.464623	1.35239
		0.530555	1.26317
		0.610681	1.15518
		0.669777	1.01706
		0.722143	0.859181
		0.764385	0.686243
		0.788471	0.499485
		0.794394	0.328053
		0.794881	0.174163
		0.775174	0.0192981
		0.753685	-0.12272
		0.716123	-0.270409
		0.655518	-0.422528
		0.578201	-0.575622
		0.502863	-0.72402
		0.430647	-0.838575
		0.352421	-0.936563
		0.302517	-1.00886
		0.303943	-1.05298
		0.371832	-1.00718
		0.450128	-0.968818
		0.534038	-0.889704
		0.607951	-0.775771
		0.669821	-0.677166
		0.720175	-0.5262
		0.755483	-0.348567
		0.77789	-0.181566
		0.77256	-0.0148293
		0.766353	0.160058
		0.746001	0.324314
		0.694223	0.504605
		0.638698	0.70935
		0.561259	0.873075
		0.487602	1.0415
		0.40981	1.21337
		0.390927	1.33563
		0.44304	1.46436
		0.328626	1.57404
		0.343606	1.49213
		0.379872	1.39849
		0.412857	1.31411
		0.470335	1.22605
		0.529838	1.13798
		0.597233	1.04064
		0.656473	0.936495
		0.721837	0.815042
		0.763904	0.647821
		0.785191	0.500372
		0.791659	0.334675
		0.793116	0.186286
		0.792821	0.0505714
		0.773248	-0.0780448
		0.754047	-0.206661
		0.734085	-0.343316
		0.705263	-0.429276
		0.633246	-0.561943
		0.589526	-0.67419
		0.540665	-0.769128
		0.446275	-0.885427
		0.351552	-0.968339
		0.264838	-1.04321
		0.175003	-1.1246
		0.169631	-1.1658
		0.238326	-1.15536
		0.342726	-1.1069
		0.443373	-1.03216
		0.538229	-0.942564
		0.609001	-0.840591
		0.666127	-0.699657
		0.721019	-0.563358
		0.746515	-0.419313
		0.75643	-0.277731
		0.786398	-0.129051
		0.770441	0.0249128
		0.766519	0.184743
		0.728338	0.355723
		0.696724	0.486511
		0.627701	0.652564
		0.58624	0.806236
		0.494303	0.984671
		0.476616	1.10061
		0.477012	1.23973
		0.495991	1.3572
		0.416922	1.4782
		0.399527	1.38929
		0.412944	1.29299
		0.456515	1.20795
		0.499672	1.12413
		0.564636	1.02046
		0.628531	0.926096
		0.684741	0.837622
		0.730438	0.726129
		0.752773	0.58942
		0.785499	0.438742
		0.812768	0.297377
		0.816482	0.180524
		0.841181	0.0646382
		0.842794	-0.0683805
		0.83143	-0.182773
		0.796095	-0.293476
		0.765594	-0.400752
		0.733208	-0.495288
		0.68678	-0.600104
		0.637086	-0.700264
		0.58019	-0.820016
		0.527404	-0.915519
		0.426885	-1.02446
		0.309452	-1.11013
		0.198502	-1.15538
		0.105635	-1.195
		0.0218392	-1.21846
		0.0908741	-1.25685
		0.214596	-1.23375
		0.32513	-1.17146
		0.422996	-1.07806
		0.503697	-0.979045
		0.593832	-0.857975
		0.667909	-0.739366
		0.729372	-0.61856
		0.750463	-0.474998
		0.760312	-0.337323
		0.76727	-0.175398
		0.76879	-0.0308701
		0.740206	0.129561
		0.717046	0.286565
		0.678246	0.449192
		0.624833	0.617443
		0.560759	0.767067
		0.527646	0.900789
		0.487004	1.02862
		0.480894	1.14179
		0.527098	1.29712
		0.477359	1.41622
		0.470777	1.33569
		0.472571	1.24221
		0.48089	1.15675
		0.496516	1.04939
		0.521703	0.958065
		0.556197	0.870137
		0.577095	0.81121
		0.604123	0.743027
		0.638941	0.619618
		0.675869	0.454866
		0.690514	0.290422
		0.704067	0.151277
		0.721525	0.00750352
		0.729627	-0.130408
		0.736908	-0.276341
		0.720479	-0.405924
		0.692055	-0.537666
		0.637833	-0.681751
		0.571358	-0.807325
		0.491345	-0.92241
		0.388216	-1.02114
		0.285754	-1.09458
		0.207469	-1.15444
		0.138363	-1.20134
		0.173004	-1.2251
		0.293784	-1.19827
		0.404782	-1.127
		0.50759	-1.02488
		0.602533	-0.915976
		0.687247	-0.784238
		0.744048	-0.616093
		0.780159	-0.475714
		0.793084	-0.339036
		0.793485	-0.192176
		0.808833	-0.0348271
		0.801789	0.118821
		0.777805	0.302088
		0.742286	0.466845
		0.690264	0.595812
		0.648198	0.734036
		0.60101	0.866398
		0.568524	1.00462
		0.559725	1.11106
		0.578325	1.18357
		0.602356	1.28137
		0.562381	0.971025
		0.561343	0.894391
		0.576989	0.808366
		0.594248	0.727302
		0.637868	0.636582
		0.680708	0.519194
		0.71442	0.392681
		0.750872	0.258017
		0.765614	0.115468
		0.765046	-0.00705941
		0.774002	-0.101679
		0.760056	-0.242723
		0.736775	-0.377831
		0.687082	-0.520824
		0.613361	-0.663552
		0.542701	-0.798129
		0.468405	-0.884776
		0.384611	-0.963007
		0.308999	-1.05479
		0.307653	-1.07127
		0.347783	-1.05861
		0.417328	-1.00864
		0.500976	-0.942372
		0.59104	-0.851651
		0.680133	-0.741174
		0.748068	-0.618116
		0.797852	-0.494084
		0.82785	-0.352774
		0.856663	-0.195164
		0.838077	-0.0333884
		0.82788	0.129627
		0.803015	0.269165
		0.753598	0.428195
		0.695585	0.612651
		0.654219	0.765745
		0.613644	0.895361
		0.579339	0.987413
		0.562381	0.971025
		0.64908	0.471684
		0.657387	0.456513
		0.681513	0.388202
		0.715254	0.30621
		0.746538	0.194378
		0.775263	0.0977641
		0.800647	0.0197891
		0.809267	-0.0370683
		0.813962	-0.130905
		0.809742	-0.226922
		0.801406	-0.359919
		0.77883	-0.473037
		0.735672	-0.598597
		0.652467	-0.74438
		0.559374	-0.846986
		0.504303	-0.895512
		0.472759	-0.940618
		0.470693	-0.945324
		0.49925	-0.934812
		0.548194	-0.914039
		0.607893	-0.846027
		0.672421	-0.766514
		0.735343	-0.672081
		0.785066	-0.576707
		0.818571	-0.448072
		0.836026	-0.310415
		0.83877	-0.196058
		0.838574	-0.0701996
		0.818629	0.0634401
		0.785328	0.193361
		0.732184	0.296266
		0.696769	0.37275
		0.674047	0.445814
		0.658996	0.478478
		0.64908	0.471684
		0.751054	-0.0228839
		0.768318	-0.0433621
		0.78043	-0.118904
		0.782525	-0.227535
		0.744675	-0.33269
		0.702151	-0.391077
		0.695815	-0.353268
		0.704936	-0.269682
		0.721715	-0.138822
		0.73556	-0.0565563
		0.751054	-0.0228839
		0.93011	0.0522776
		0.966804	-0.0567746
		0.977297	-0.139469
		0.98555	-0.235745
		0.993702	-0.292082
		0.970593	-0.224807
		0.961323	-0.101538
		0.958756	-0.00284297
		0.95617	0.120022
		0.953947	0.23155
		0.944889	0.348832
		0.927869	0.45846
		0.870148	0.606126
		0.797881	0.755864
		0.737198	0.843565
		0.676779	0.931267
		0.611479	1.0066
		0.538049	1.07795
		0.339671	1.1145
		0.349749	1.06215
		0.366317	0.984577
		0.400342	0.892864
		0.445473	0.779847
		0.492923	0.660715
		0.535715	0.55725
		0.579465	0.459613
		0.629005	0.3593
		0.685642	0.251536
		0.748822	0.118265
		0.794869	0.0171883
		0.846361	-0.10223
		0.877538	-0.206172
		0.901599	-0.299986
		0.918842	-0.388163
		0.925349	-0.426089
		0.902294	-0.36504
		0.900179	-0.310106
		0.901031	-0.225937
		0.920515	-0.151609
		0.944207	-0.0341951
		0.972096	0.100224
		0.982105	0.207988
		0.978634	0.327694
		0.977507	0.45724
		0.932308	0.571021
		0.881055	0.666173
		0.819643	0.772216
		0.736579	0.909881
		0.675153	1.00236
		0.629494	1.12225
		0.612704	1.23527
		0.570269	1.36501
		0.445591	1.2002
		0.419016	1.12249
		0.415097	1.04076
		0.428761	0.958725
		0.451731	0.850935
		0.486336	0.752671
		0.550011	0.643981
		0.644321	0.506552
		0.735205	0.352152
		0.793176	0.224109
		0.841333	0.0987479
		0.872566	-0.0188684
		0.912644	-0.141548
		0.947231	-0.265268
		0.969309	-0.401937
		0.983407	-0.500641
		0.988372	-0.578352
		0.970136	-0.645336
		0.936211	-0.662888
		0.899269	-0.644557
		0.867252	-0.58752
		0.837226	-0.490578
		0.830604	-0.405103
		0.834054	-0.293872
		0.84152	-0.185622
		0.85491	-0.097325
		0.869306	-0.000542566
		0.886555	0.0813503
		0.908171	0.163243
		0.929984	0.261066
		0.917869	0.35933
		0.906909	0.444045
		0.877273	0.540668
		0.836451	0.62106
		0.784101	0.731972
		0.714103	0.825313
		0.640772	0.911209
		0.592888	0.996365
		0.547283	1.08524
		0.530883	1.16728
		0.524385	1.25437
		0.555049	1.40713
		0.412676	1.05744
		0.388227	0.991564
		0.379245	0.923045
		0.387804	0.842195
		0.413377	0.761045
		0.460109	0.684287
		0.518616	0.592852
		0.583023	0.494078
		0.650666	0.379603
		0.70162	0.269097
		0.747824	0.153899
		0.797192	0.0410473
		0.843654	-0.0621195
		0.888473	-0.173648
		0.92858	-0.283854
		0.94786	-0.376735
		0.957324	-0.475333
		0.948975	-0.556606
		0.934774	-0.629218
		0.899143	-0.684206
		0.870397	-0.729508
		0.839111	-0.744432
		0.810159	-0.736017
		0.796646	-0.714847
		0.78975	-0.672983
		0.792374	-0.629074
		0.808889	-0.571509
		0.837893	-0.511599
		0.868093	-0.434964
		0.890453	-0.333244
		0.92052	-0.218169
		0.956767	-0.0837241
		0.967682	0.0487979
		0.979592	0.183666
		0.964505	0.294895
		0.953459	0.400108
		0.924788	0.487997
		0.880748	0.585271
		0.847584	0.681523
		0.790996	0.772481
		0.736801	0.847739
		0.668469	0.916681
		0.61176	1.01366
		0.598499	1.08115
		0.595896	1.18871
		0.649568	1.30084
		0.560475	1.03659
		0.533822	0.968736
		0.520414	0.892143
		0.539452	0.796734
		0.572943	0.714511
		0.63645	0.623251
		0.69991	0.497916
		0.746469	0.382656
		0.794436	0.267395
		0.824934	0.156134
		0.848319	0.0620592
		0.887481	-0.0505348
		0.918749	-0.158092
		0.954057	-0.275426
		0.987841	-0.401206
		1.00041	-0.515578
		1.00191	-0.629654
		0.976308	-0.715137
		0.946389	-0.783434
		0.90164	-0.842695
		0.852612	-0.877363
		0.799982	-0.872919
		0.755166	-0.857364
		0.718042	-0.817216
		0.696771	-0.753809
		0.703294	-0.686698
		0.727256	-0.606401
		0.764157	-0.515289
		0.790607	-0.4224
		0.825295	-0.316029
		0.845841	-0.195435
		0.846125	-0.0680259
		0.861961	0.0620497
		0.865105	0.188125
		0.869742	0.320275
		0.846919	0.416425
		0.826394	0.551686
		0.777963	0.65465
		0.740839	0.7468
		0.693066	0.820431
		0.625134	0.896136
		0.533678	0.960433
		0.497169	1.07688
		0.467484	1.18118
		0.481763	1.3154
		0.616944	1.2001
		0.572668	1.1113
		0.539661	1.02355
		0.528635	0.947705
		0.528454	0.856994
		0.560904	0.763326
		0.591862	0.651364
		0.631072	0.563793
		0.681196	0.471171
		0.72514	0.373786
		0.787327	0.254103
		0.82957	0.148239
		0.871717	0.0301783
		0.909538	-0.0804493
		0.943681	-0.171448
		0.989032	-0.295606
		1.0021	-0.403276
		1.01372	-0.513328
		1.00941	-0.619375
		1.00191	-0.724087
		0.982097	-0.798021
		0.943966	-0.872714
		0.893962	-0.925108
		0.837878	-0.965018
		0.775806	-0.98263
		0.716548	-0.979279
		0.667958	-0.949154
		0.629536	-0.899401
		0.613717	-0.854698
		0.613705	-0.796465
		0.637707	-0.736897
		0.665087	-0.651891
		0.708339	-0.566884
		0.75463	-0.471016
		0.792606	-0.373055
		0.823506	-0.248321
		0.844982	-0.123874
		0.849116	-0.0108653
		0.837615	0.107954
		0.836889	0.22201
		0.82416	0.339494
		0.80273	0.44821
		0.785013	0.550829
		0.737051	0.630861
		0.695528	0.718326
		0.637365	0.795688
		0.574564	0.871716
		0.521927	0.964991
		0.491324	1.08056
		0.483335	1.19033
		0.507589	1.29085
		0.684462	1.06837
		0.609735	1.00109
		0.576375	0.911354
		0.571941	0.818707
		0.567903	0.729706
		0.595556	0.628166
		0.629133	0.522979
		0.672888	0.432093
		0.727614	0.320636
		0.770504	0.221431
		0.806435	0.111573
		0.849743	-0.00557867
		0.889581	-0.137031
		0.935836	-0.260165
		0.962974	-0.397312
		0.984341	-0.517536
		0.994689	-0.647102
		0.984465	-0.747492
		0.959209	-0.843947
		0.906545	-0.930198
		0.861475	-0.996167
		0.80419	-1.05455
		0.753166	-1.09499
		0.691005	-1.12289
		0.632531	-1.1076
		0.581216	-1.05876
		0.553844	-1.0172
		0.547312	-0.958436
		0.566181	-0.889017
		0.602913	-0.808945
		0.6484	-0.725514
		0.696021	-0.6218
		0.745984	-0.503785
		0.79307	-0.378765
		0.820954	-0.233748
		0.823415	-0.124178
		0.826984	0.00100425
		0.818776	0.119917
		0.825183	0.231822
		0.789072	0.391013
		0.731655	0.498122
		0.684254	0.584948
		0.620061	0.711028
		0.57388	0.79056
		0.519111	0.867469
		0.48158	0.964949
		0.473907	1.05571
		0.471991	1.15843
		0.482075	1.25415
		0.513049	1.36344
		0.631415	1.10848
		0.59347	1.02772
		0.557848	0.939605
		0.529046	0.859871
		0.535766	0.77452
		0.56306	0.685185
		0.596823	0.572749
		0.638841	0.456633
		0.671328	0.346853
		0.709922	0.233393
		0.73946	0.138331
		0.77735	0.0261993
		0.804663	-0.0832764
		0.826027	-0.181713
		0.856054	-0.318993
		0.880271	-0.423461
		0.888203	-0.539687
		0.886398	-0.647226
		0.889811	-0.758444
		0.852863	-0.860366
		0.80573	-0.949921
		0.749418	-1.01505
		0.692821	-1.06075
		0.626066	-1.09879
		0.555487	-1.1171
		0.492177	-1.10966
		0.453156	-1.06736
		0.4486	-1.01769
		0.475636	-0.946258
		0.534909	-0.865111
		0.61219	-0.765871
		0.70955	-0.672661
		0.77951	-0.552257
		0.830618	-0.402
		0.860182	-0.270447
		0.882483	-0.147581
		0.900746	-0.0103005
		0.891071	0.13005
		0.884699	0.254659
		0.857854	0.377635
		0.833381	0.506643
		0.793705	0.603861
		0.727641	0.710182
		0.671698	0.802088
		0.625108	0.885612
[truncated: 7,108 more rows]

[truncated: 49 more sheets: Fig. 3h, Fig. 4a, Fig. 4b, Fig. 4c, Fig. 4d, Fig. 4f, Fig. 4g, Fig. 4h, Fig. 4i, Fig.4j, Fig. 5b, Fig. 5c, Fig. 5d, Fig. 5e, Fig. 5f, Fig. 6a, Fig. 6b, Fig. 6c, Fig. 6d, Fig. 6e …]
